# Supplementary material for: The Geographical Differences in the Morphology of Diptychus maculatus: Environmental Driving Factors and Adaptive Evolution
Source: Ecol Evol. 2026 Jan 12;16(1):e72616. doi: 10.1002/ece3.72616 (PMC12793776; doi:10.1002/ece3.72616)
Supplement: Supplementary file 1 — Data S1: ece372616‐sup‐0001‐Supinfo.xlsx. [file ECE3-16-e72616-s001.xlsx]

## Sheet: Morphological data 
Morphological data of five geographic populations. Traditional morphological traits were measured following the method of Wang et al. (2023), and geometric morphology was measured following the method of Strauss & Bookstein (1982).
Populations	total length	body length	body width	body depth	head length	snout length	eye diameter	interorbital distance	mouth cleft wide	mouth cleft high	caudal peduncle length	caudal peduncle height	body weight	AB	BC	CD	DE	EF	FH	HI	IJ	AJ	AC	AI	BJ	BI	CJ	CI	CH	CF	DI	DH	DF	EH
Muzati River	70.38	68.49	7.33	13.38	17.31	5.69	3.81	4.64	3.74	5.58	14.74	7.36	7.07	14.86	24.9	10.16	34.3	8.33	21.31	18.81	27.08	20.25	40.77	42.98	13.07	35.26	23.93	15.96	27.42	45.9	13.16	19.29	36.39	20.63
Muzati River	90.22	73.28	8.44	12.06	15.9	4.41	2.98	5.36	5.28	4.93	12.52	5.47	4.77	14.45	21.75	9.75	28.1	7.21	17.32	16.56	21.89	18.21	35.16	40.33	11.31	29.62	19.76	12.17	23.89	40.24	11.6	16.43	29.53	19.46
Muzati River	91.02	74.31	7.59	11.99	18.95	5.7	3.15	4.97	4.72	4.75	14.15	5.92	5.3	13.42	23.3	11.41	32.08	7.22	19.96	15.56	23.86	18.23	36.28	41.62	12.06	30.63	18.79	13.85	24.11	44.4	11.44	17.07	31.93	22.35
Muzati River	94.77	76.52	9.92	13.47	17.56	4.22	2.66	4.91	6.95	4.18	13.16	5.25	6.64	14.31	22.77	11.52	30.41	6.3	17.96	15.94	23.17	18.85	36.79	42.05	11.02	30.01	19.65	15.73	24.48	41.79	12.82	14.96	30.75	15.57
Muzati River	95.84	77.85	9.29	13.1	16.24	4.96	4.16	5.73	5.29	4.48	13.09	7.02	5.47	15.54	21.72	11.99	24.61	6.83	17.2	16.93	22.15	16.24	36.52	39.49	11.75	29.88	21.17	11.95	20.83	39.61	12.85	16.53	25.85	18.68
Muzati River	96.13	81.34	8.69	14.42	17.94	4.7	3.75	4.76	5.07	4.73	13.56	6.43	6.34	15.87	24.74	10.08	35.13	6.72	19.61	15.71	25.52	19.7	40.25	43.6	11.15	29.7	22.74	15.42	29.01	44.74	11.55	18.88	37.65	22.38
Muzati River	96.2	75.12	10.54	12.31	16.09	4.33	2.5	4.96	4.83	3.27	13.69	5.36	5.45	15.59	21.95	11.5	28.11	7.11	17.57	15.19	23.94	20.34	35.59	42.47	11.36	31.14	21.1	14.21	25.94	42.68	12.93	17.67	34.87	20.13
Muzati River	98.83	82.83	9.73	12.68	17.02	5.62	3.75	4.85	5.07	3.94	15.04	6.03	6.78	14.17	22.26	10.35	34.71	7.68	19.43	17.81	25.37	18.59	38.03	43.56	12.52	32.51	21.45	14.7	25.63	47.94	12.35	17.41	36.45	24.35
Muzati River	98.97	80.73	9.09	13.18	21.1	6.69	3.89	6.34	4.68	3.8	18.97	7.65	7.22	16.07	22.47	10.77	34.51	7.36	24.26	19.61	29.34	20.85	36.38	45.06	13.7	29.85	19.23	14.72	27.08	48.86	12.39	18.66	37.86	24.49
Muzati River	99.95	76.51	9.73	12.1	18	4.86	4.28	5.15	5.08	5.34	12.56	6.19	5.59	14.51	22.86	10.15	31.59	7.35	16.59	14.34	24.45	19.87	36.33	44.21	12.93	32.16	20.85	16.39	24.44	39.63	13	17.53	30.06	19.04
Muzati River	100.03	91.2	12.93	14.96	19.06	5.88	4.01	6.5	7.06	7.25	16.08	7.01	9.58	16.95	27.12	9.37	33.53	7.58	23.36	20.97	32.48	24.22	41.07	52.94	13.45	37.06	24.77	15.6	30.4	46.84	12.91	17.23	35.42	22.59
Muzati River	102.65	93.77	10.33	14.78	18.38	7.41	3.11	5.82	5.38	4.01	17.67	6.83	8.57	16.81	26.31	12.15	34.7	8.53	25.05	20.89	28.46	21.29	40.51	48.59	13.02	33.61	26.55	14.84	27.14	46.6	12.59	20.47	39.01	26.94
Muzati River	102.88	82.82	8.6	11.58	18.5	5.68	4.41	4.97	5.38	3.51	13.14	5.81	5.53	15.08	22.23	11.06	32.79	6.4	19.67	16.24	23.92	20.56	36.64	44.68	12.65	33.1	23.32	13.35	25.62	42.51	10.41	15.19	33.77	24.35
Muzati River	103.06	84.37	9.55	15.11	17.76	5.38	3.61	5.39	5.49	6.33	19.04	6.87	7.64	15.9	22.37	10.15	35.94	10.05	24.4	18.14	25.35	18.12	38.32	47.34	11.72	33.66	22.25	16.73	26.39	49.48	12.22	17.48	40.16	25.65
Muzati River	103.72	84.06	9.65	12.98	19.49	4.08	4.15	5.59	6.62	6.08	15.89	6.55	6	17.11	23.08	11.46	37.36	7.4	22.89	17.22	29.92	20.67	40.04	44.36	11.82	34.18	23.34	13.62	26.31	44.98	11.28	15.8	35.16	23.19
Muzati River	103.98	87.69	9.52	12.05	17.72	5.33	3.61	4.7	6.32	7.57	16.71	6.49	6	15.43	24.79	9.88	36.65	6.34	21.63	18.07	29.18	20.19	39.18	49.13	12.59	36.92	20.75	13.86	24.68	47.42	12.69	18.28	34.3	23.44
Muzati River	104	83.25	9.3	13.57	19.73	5.31	3.42	5.18	4.41	5.12	14.81	6.04	6.18	14.86	24.39	9.85	27.29	6.94	19.62	16.97	25.4	20.91	40.88	47.16	12.59	33.37	21.75	13.48	23.88	41.87	11.33	18.35	32.35	19.53
Muzati River	104.18	84	9.24	12.79	18.12	5.5	4.75	6.32	6.15	5.89	12.07	5.88	5.22	15.88	27.43	11.79	32.64	6.18	21.72	16.73	25.55	21.79	37.8	45.68	13.34	31.08	20.02	13.96	25.89	42.53	10.75	15.1	34.08	22.05
Muzati River	104.34	83.59	8.5	13.17	18.01	5.72	3.8	6.45	6.31	5.74	17.03	5.94	5.56	16.02	21.97	9.94	36.2	7.05	21.84	18.29	25.45	20.34	36.69	43.13	12.2	30.68	22.39	13.73	27.21	47.45	10.98	16.28	35.6	26.09
Muzati River	104.42	84.04	8.78	14.13	18.56	6.19	4.04	5.94	5.48	4.96	15.92	6.89	5.45	16.06	25.08	16.68	37.48	5.09	25	17.19	24.05	19.99	40.49	44.43	12.16	32.96	21.29	13.08	29.26	45.69	11.15	16.71	38.08	23.53
Muzati River	104.96	85.48	8.16	10.94	18.47	5.15	4.55	8.11	4.96	4.15	20.25	5.61	7.62	14.32	25.23	9.66	39.52	4.47	16.34	14.98	21.1	17.11	33.23	45.85	11.61	27.05	23.55	10.29	29.28	51.91	12.53	26.32	41.03	21.82
Muzati River	105.21	86.91	10.04	12.68	17.69	6.11	4.27	6.48	5.29	5.93	17.51	6.48	7	14.47	22.05	13.81	33.98	8.45	25.07	18.8	26.23	19.52	37.26	47.54	11.64	30.88	22.24	12.7	27.25	57.16	15.29	14.18	36.23	26.55
Muzati River	105.82	98.15	10.23	14.02	17.52	5	3.72	4.59	5.38	5.2	18.82	8.52	6.36	14.03	23.63	11.25	37.95	7.23	25.54	18.82	28.34	19.59	38.02	47	11.7	32.66	21.71	15.32	26.92	48.3	12.69	15.51	39.03	27.66
Muzati River	106.32	90.34	11.2	11.87	16.03	5.78	4.22	5.74	8.33	4.42	18.93	5.35	7.6	14.06	24.29	11.32	56.42	5.49	26.35	18.5	24.94	19.4	40.65	46.77	10.54	33.77	22.37	13.85	27.68	70.36	13.39	26.05	57.15	43.03
Muzati River	106.83	80.23	11.35	12.82	18.63	4.5	4.18	5.32	6.37	6.21	16.25	5.68	7	16.19	30.16	10.77	36.03	7.27	27.66	28.76	20.89	22.66	40.47	45.56	12.96	35.36	22.52	14.1	28.48	47.62	11.72	23.27	36.84	25.96
Muzati River	106.97	87	10.41	12.84	19.63	7.79	5.06	6.43	5.84	5.16	19.1	6.26	6.62	17.86	23.63	10.5	34.63	7.05	26.71	16.95	27.14	21.14	38.82	44.53	11.3	31.58	21.63	14.98	24.9	47.71	12.82	15.08	33.01	25.19
Muzati River	107.29	99.16	11.52	13.11	20.11	6.86	6.49	5.99	6.87	6.15	19.05	7.61	8.82	19	28.27	12.86	38.98	7.7	27.75	18.22	30.35	17.94	44.22	52.67	17.18	35.93	25.3	15.32	30.31	52.84	13.03	18.08	40.67	27.08
Muzati River	107.31	92.03	9.56	13.8	18.03	5.28	3.86	6.67	6.62	4.01	19.66	9.63	8.33	17.86	25.11	13.37	35.74	7.8	24.75	20.09	29.6	22.3	39.58	49.25	12.76	36.66	24.08	15.96	27.63	46.56	12.76	21.24	37.22	24.96
Muzati River	107.61	87.27	9.61	11.68	16.11	5.89	3.9	5.64	5.31	3.15	21.48	6.58	6.28	15.04	24.15	14.02	35.13	7.58	22.49	20.88	21.01	18.04	39.41	44.57	12.71	35.28	22.01	15.07	29.11	51.15	11.7	19.55	36.09	22.04
Muzati River	107.99	87.72	10.38	11.92	20.69	6.74	4.4	5.55	7.02	6.91	17.55	6.57	6.33	18.33	23.7	11.97	34.31	6.84	25.97	17.47	25.35	22.08	37.7	46.77	11.3	32.65	18.9	15.72	27.89	49.09	11.99	16.31	33.26	26.83
Muzati River	108.37	89.04	11.04	15.33	19.92	6.87	3.58	5.7	7.33	7.74	16.07	7.82	7.59	17.15	26.16	11.24	38.82	4.65	25.35	17.68	26.37	21.25	39.74	45.37	11.21	34.76	21.05	14.35	27.57	49.11	14.11	18	41.62	27.31
Muzati River	108.51	89.42	9.84	13.4	18.53	5.7	3.77	4.85	4.15	3.45	17.3	5.4	6.9	14.59	24.19	10.72	42.74	7.8	27.7	17.72	26.38	21.02	36.74	46.95	12.31	32.05	18.83	15.22	27.49	51.91	12.19	16.48	43.11	26.61
Muzati River	108.57	97.93	13.1	16.86	18.16	7.57	4.16	6.16	6.98	3.68	14.15	6.36	11.83	16.57	30.07	8.6	36.4	8.61	24.74	28.19	28.91	20.38	40.81	51.18	12.81	33.98	23.33	21.42	35.81	53.15	17	19.82	37.05	25.85
Muzati River	108.66	90.01	10.04	15.34	19.92	6.61	5.41	5.04	5.94	5.11	17.49	7.8	9.93	14.41	24.88	14.49	34.68	9.13	26.56	21.21	29.37	20.95	44.47	51.35	13.02	39.99	37.28	19.08	30.96	48.28	15.31	18.97	39.67	25.39
Muzati River	108.72	87.7	9.57	13.08	18.95	6.91	5.59	6.66	6.78	5.87	16.5	7.03	6.72	17.12	23.96	9.73	36.74	7.86	26.71	18.02	28.06	21.06	40.53	47.36	11.57	35.02	21.48	14.85	24.58	49.16	11.79	15.76	36.63	26.32
Muzati River	108.72	90.63	10.96	13.05	20.61	6.86	3.68	5.74	5.77	4.07	17.66	6.63	7.8	15.4	25.89	18.18	52.36	11.12	28.65	26.39	33.33	25.36	40.78	51.75	14.52	39.58	29.75	16	29.07	57.66	13.39	20.5	44.88	26.85
Muzati River	108.78	89.63	11.51	15.75	18.64	6.4	4.34	6.24	5.58	6.02	16.93	7.31	8.5	15.14	23.99	9.57	38.93	6.37	22.94	18.83	27.91	22.19	39.91	47.68	12.76	33.62	21.03	16.38	28.63	48.9	12.97	18.49	39.86	24.77
Muzati River	109.05	90.02	8.79	13.98	20.77	5.84	4.28	6.57	6.49	4.85	18.21	6.64	6.49	18.86	26.57	15.15	39.18	4.2	24.93	21.5	25.55	23.67	41.21	47.03	13.57	35.36	22.55	12.87	29.59	49.75	11.81	20.32	38.65	25.82
Muzati River	109.2	88.86	11.35	14.57	20.31	6.06	5.48	5.76	5.69	6.77	19.1	6.91	7.95	15.79	25.82	11.43	34.91	8.6	21.82	18.08	28.29	21.63	43.79	47.89	12.53	38.26	23.62	16.78	28.62	45.86	12.05	20.05	39.15	23.34
Muzati River	109.5	87.99	9.58	14.83	19.3	5.56	5.62	6.36	7.2	6.51	15.68	7.71	9.06	12.68	24.22	9.63	34.93	8.73	25.05	17.51	24.28	20.95	38.59	45.57	14.62	36.64	28.37	17.94	29.88	55.19	17.99	18.85	37.23	26.11
Muzati River	109.54	88.72	10.57	14.78	17.71	5.16	3.51	5.58	4.16	6.09	18.26	6.81	7.96	17.07	25.6	9.55	32.85	7.02	23.39	18.9	28.74	21.58	43.64	47.32	14.05	35.04	24.62	15.63	27.41	50.88	10.54	19.38	36.53	21
Muzati River	109.81	89.81	11.67	14.56	18.58	3.96	3.49	5.45	5.7	5.01	14.83	6.52	7.24	15.03	24.33	13.28	34.75	8.34	27.99	16.86	25.83	20.26	37.22	47.04	12.48	33.94	21.65	16.41	28.85	50.14	13.92	16.56	38.22	25.48
Muzati River	109.92	89.47	9.81	15.54	17.9	5.22	4.56	5.98	7.23	4.92	15.14	6.5	8.76	17.93	25.4	11.02	33.76	7.8	21.1	18.34	29.18	21.47	42.76	49.52	13.4	36.32	24.15	15.41	28.69	31.34	12.47	19.43	47.71	24.47
Muzati River	110	87.61	10.78	13.25	21.66	5.41	4.03	7.47	6.24	5.67	16.39	6.78	7.26	17.52	25.49	12.11	37.53	7.52	23.64	17.96	24.39	21.92	41.82	49.23	14	32.15	25.45	16.73	28.7	47.67	30.13	12.15	48.47	23.02
Muzati River	110.05	90.92	9.36	14.89	21.05	6.65	3.75	5.98	5.69	5.29	16.61	6.61	8.04	15.72	25.25	9.9	35.59	7.37	20.42	18.69	27.7	22.57	43.44	50.87	14.36	34.83	28.44	16.75	31.22	47.71	13.7	21.54	36.23	22.75
Muzati River	110.27	89.38	10.93	14.04	15.53	5.65	4.53	7.38	4.64	3.93	16.18	6.16	7.91	14.53	26.93	11.53	36.24	8.68	22.45	20.89	25.06	19.84	41.4	47.03	11.69	35.38	26.22	13.14	27.74	70.42	12.75	26.87	47.42	22.02
Muzati River	110.48	87.13	10.57	13.49	19.45	4.37	4.26	5.49	5.92	5.02	17.66	6.75	8.77	15.7	23.91	12.22	35.41	8.28	22.67	15.92	28.36	21.59	41.93	47.3	12.76	36.23	24.06	16.25	28.3	48.27	12.18	20.7	39.7	22.17
Muzati River	110.48	84.94	8.74	11.97	17.64	6.13	4.8	6.32	5.49	2.97	17.21	5.54	5.05	15.78	22.24	9.6	30.08	6.47	19.6	16.76	25.7	19.68	36.16	44.52	12.35	20.52	14.02	12.92	26.31	44.35	9.62	15.69	31.9	18.97
Muzati River	110.63	91.1	9.71	13.01	18.93	6.64	5.58	6.37	6.38	5.6	16.68	6.42	8.3	17.44	27.34	18.43	33.58	8.34	21.35	21.4	26.18	19.05	36.16	41.25	12.17	34.02	27.58	14.68	23.34	44.32	15.96	21.52	38.62	22.98
Muzati River	110.87	90.03	10.87	12.79	18.5	4.64	4.04	5.88	4.53	3.27	16.92	6.32	5.9	15.14	23.04	11.76	36.37	7.57	21.53	19.12	27.81	20.55	40.6	48.76	12.95	30	23.75	11.3	19.21	35.88	10.82	17.7	34.7	26.3
Muzati River	111.55	87.6	10.15	13.34	18.72	4.14	3.86	5.63	5.91	5.32	17.16	6.97	8.16	16.35	24.81	9.31	35.94	7.17	20.2	19.14	27.14	19.49	41.86	48.45	11.93	34.59	25.82	14.69	27.15	41.79	14.37	17.45	34.53	21.88
Muzati River	112.45	91.23	10.2	12.77	19.91	5.33	3.84	6.17	6.13	5.14	20.15	7.08	8.22	18.13	25.51	9.75	40.14	10.1	24.56	17.22	26.53	21.87	44.84	49.34	14.52	35.79	22.83	15.94	27.39	52.34	11.76	16.58	41.24	24.79
Muzati River	113.14	94.57	11.98	13.54	19.64	5.32	4.69	6.93	6.68	6.01	19.41	8.07	9.72	16.85	28.5	11.65	40.43	7.18	26	19.93	28.85	20.83	45.77	48.21	11.94	34.63	23.45	16.6	30.48	52.6	11.54	18.16	42.47	29.41
Muzati River	113.68	102.31	14.64	16.06	21.65	7.11	5.11	6.75	6.49	4.15	16.35	7.01	12.49	21.2	30.49	10.63	46.48	7.89	31.49	23.65	35.55	22.07	47.55	58.08	15.57	40.27	24.4	17.48	39.95	61.73	14.25	22.74	42.36	30.46
Muzati River	114.35	88.96	14.88	14.25	20.85	6.92	5.55	7.2	6.65	4.96	19.54	6.24	10.68	19.21	19.95	11.98	35.66	7.64	26.86	16.87	28.15	23.4	38.1	48.68	17.01	35.12	23.94	20.4	27.12	48.66	14.07	16.51	33.23	27.84
Muzati River	114.58	90.98	10.52	14.31	19.68	6.43	3.83	5.37	5.64	6.29	17.53	7.06	9.4	15.44	24.07	11.57	37.12	5.84	26.18	19.9	27.91	22.4	40.18	48.62	12.68	34.78	21.7	15.63	29.05	50.8	12.53	17.73	37.26	27.99
Muzati River	114.7	96.15	13.65	16.64	18.19	3.99	3.09	6.11	4.66	5.15	17.7	6.28	9.4	14.82	26.79	9.53	42.04	9.78	28.16	18.14	31.69	20.52	42.1	51.09	13.85	38	25.66	15.04	26.36	55.88	12.94	17.72	46.05	27.15
Muzati River	114.95	93.4	11.43	13.38	18.56	5.73	4.31	5.09	6.31	6.7	16.63	6.49	8.4	17.21	28.89	11.22	37.7	8.66	24.75	21.58	20.88	21.41	42.76	48.76	14.62	34.43	23.49	14.81	29.04	52.98	13.68	18.55	43.3	23.69
Muzati River	115.04	91.51	9.98	12.84	19.03	6.92	3.95	5.67	6.09	3.92	16.98	6.77	7.96	13.21	27.2	13.82	34.49	10.43	24.53	16.11	30.54	19.98	42.25	48.19	12.65	34.25	24.77	15.57	28.08	48.69	12.99	16.65	33.45	14.62
Muzati River	115.47	99.49	12.13	16.39	19.51	5.92	2.68	6.21	5.06	6.24	16.36	6.18	9.4	16.08	26.65	11.28	45.9	8.53	28.73	20.15	27.24	21.99	42.45	48.32	14.24	36.96	24.48	14.35	27.82	53.57	13.5	21.59	45.94	28.35
Muzati River	115.59	96.81	10	13.6	16.15	6.23	3.61	6.12	5.82	4.57	17.81	6.77	7.71	16.06	25.75	12.98	38.07	8.8	28.3	28.01	21.85	21.27	39.55	48.74	12.98	36.76	21.58	17.27	31.87	56.24	12.12	20.27	43.67	29.06
Muzati River	116.04	86.25	10.91	14.76	17.91	4.27	2.65	5.65	5.28	4.62	16.64	6.12	8.41	16.93	23.16	10.1	33.28	7.97	17.52	20.19	28.6	19.77	41.42	47.66	13.63	34.69	24.65	14.39	37.33	45.78	13.08	20.02	35.57	21.6
Muzati River	116.11	96.52	10.56	12.94	23.4	7.15	4.19	7.7	7.54	7.13	20.46	7.66	8.45	18.33	26.56	11.45	43.28	7.05	26.22	19.31	29.75	23.6	44.05	50.97	13.44	38.17	26.86	14.89	26.73	49.84	12.55	17.92	40.37	26.53
Muzati River	116.32	96.34	11.45	14.16	20.01	3.06	4.64	5.09	5.91	7.07	21.96	6.54	9	17.03	29.16	12.13	38.82	7.15	25.41	21.11	30.85	21.85	43.31	52.15	13.36	38.33	24.22	15.03	30.4	52.42	11.92	22.11	38.09	25
Muzati River	116.52	94.9	12.53	15.57	16.85	4.53	4.45	5.44	6.13	6.91	16.02	7.33	9	19.66	26.53	8.49	38.55	7.71	24.99	23.06	30.76	22.95	41.96	53.49	12.67	36.76	27.87	17.58	33.99	53.71	13.78	22.05	41.93	25.23
Muzati River	116.6	79.76	11.16	18.82	19.97	7.01	4.14	6.34	6.64	4.61	19.43	7.75	10.63	14.99	26.44	14.83	32.76	7.09	23.62	17.17	30.23	21.67	39.99	47.55	10.28	40.99	23.13	17.66	30.22	52.58	17.36	21.33	40.08	27.9
Muzati River	116.77	102.44	11.79	14.78	18.45	6.57	4.74	6.61	8.76	6.59	19.42	8.02	11.15	18.66	26.91	11.57	49.47	7.38	26.3	22.64	30.83	22.7	48.4	53.16	15.93	39.24	29.29	17.76	33.02	54.18	17.83	21.82	44.87	26.52
Muzati River	117.61	102.12	13.62	18.03	20.5	5.52	4.67	6.59	5.25	4.26	18.49	6.52	11.54	18	27.76	13.52	66.38	7.21	37.19	19.93	34.35	21.52	43.6	53.9	10.23	40.62	23.73	16.8	31.55	79.13	12.64	23.79	47.98	27.98
Muzati River	117.66	97.33	11.04	14.09	18.47	5.07	4.32	7.05	5.37	4.97	18.8	7.11	8.64	16.76	28.37	12.86	43.57	7.33	27.43	18.93	32.25	21.04	41.34	49.81	13.14	38.07	25.33	17.47	30.89	56.84	13.85	18.64	41.18	29.41
Muzati River	117.75	92.51	11.61	14.14	21.88	6.37	5.19	6.61	6.04	5.39	17.63	7.69	9.71	18.44	25.02	9.84	34.06	7.96	21.55	21.17	28.38	21.42	43.62	48.3	26.41	14.11	29.19	14.9	27.63	45.81	13.45	18.4	35.84	23.07
Muzati River	117.84	96.31	10.7	13.16	19.81	5.61	4.29	6.67	6.13	5.8	17.93	6.56	7.27	16.61	24.61	12.52	32.41	8.95	26.52	20.39	27.7	22.61	41.73	47.17	13.75	35.6	23.74	16.73	32.05	52.02	12.33	21.42	41.15	27.42
Muzati River	118.81	98.17	10.98	14.49	22.2	6.76	4.8	6.11	6.7	4.53	19.41	7.68	10.88	17.42	30.33	13.81	35.28	8.26	20.03	19.93	31.94	25.59	49.99	52.86	15.21	39.97	28.62	18.44	35.32	53.1	14.86	38.17	21.62	22.97
Muzati River	119.52	109.45	13.59	18.27	22.01	6.74	4.81	7.7	5.44	8.55	16.98	8.14	14.68	20.27	33.58	14.91	43.29	9.28	25.18	24.89	33.61	26.79	50.14	59.03	17.5	41.54	26.86	17.4	34.82	59.75	15.75	21.2	40.71	29.99
Muzati River	119.68	95.96	10.94	16.35	23.34	7.25	4.96	5.75	5.61	4.25	15.31	6.48	9.69	14.78	27.9	13	40.65	7.53	28.29	23.06	24.75	19.95	44.16	50.5	12.25	36.19	26.31	17.29	30.86	58.68	11.22	17.01	38.64	25.26
Muzati River	120.02	97.94	10.05	13.86	20.84	5.96	4.35	6.2	7.31	6.7	16.4	7.83	9.8	16.38	28.62	14.16	33.53	9.19	26.6	29.54	22	22.6	43.13	41.42	11.98	31.66	28.58	16	27.56	50.52	18.47	20.14	39.93	27.34
Muzati River	120.1	109.85	12.06	16.27	18.22	7.23	4.76	6.05	5.51	6.27	17.09	7.32	14.04	19.01	29.79	12.85	41.15	8.61	21.6	22.28	31.64	24.62	47.26	57.77	17.09	39.66	26.24	19.27	32.37	54.84	12.35	19.45	42.44	24.52
Muzati River	120.39	98.84	9.54	12.56	19.35	3.73	4.57	8.34	4.99	4.96	24.11	7.03	8.31	14.94	27.41	9.17	38.97	8.51	16.96	12.34	32.56	15.17	41.29	45.66	13.63	39.79	25.51	14.62	31.48	50.49	13.45	25.26	47.12	17.34
Muzati River	120.72	95.05	11.64	16.59	22.29	4.97	4.13	6.83	5.85	5.4	18.16	7.9	10.57	16.56	26.48	10.95	33.81	8.48	22.01	20.43	27.79	25.68	42.49	51.86	15.05	39.05	22.56	18.32	31.23	49.3	14.33	12.85	39.75	24.77
Muzati River	120.98	97.18	12.04	14.46	22.41	8.47	5.37	6.99	6.87	5.48	18.82	7.47	13.84	17.77	29.79	13.35	37.67	9.95	26.14	20.37	29.45	24.94	49.71	54.14	15.93	38.22	24.75	16.04	30.64	53.09	12.96	23.6	42.9	24.78
Muzati River	121.53	98.31	12.73	14.23	21.52	6.87	4.49	6.57	7.7	7.85	20.58	7.34	10.53	18.55	26.76	16.08	40.08	6.24	24.81	20.89	32.73	23.67	47.64	54.53	14.9	40.59	30.65	18.18	32.15	52.48	12.29	18.76	38.59	25.59
Muzati River	122.22	100.35	11.98	15.26	21	6.65	4.58	6.65	7.05	6.55	19.79	8.65	9.9	17.78	27.79	13.12	43.8	7.07	26.13	21.05	32.92	21.64	47.36	51.57	13.59	40.6	27.71	16.08	30.26	53.08	14.33	19.3	39.6	28.23
Muzati River	122.7	98.6	9.81	14.26	21.62	7.21	4.87	7.05	4.58	5.83	17.93	7.43	8.92	18.09	28.46	21.01	50.68	12.73	39.29	21.9	28.46	23.67	44.7	51.85	17.64	38.78	27.72	16.09	32.18	78.11	21.87	16.28	57.3	25.55
Muzati River	122.8	100.97	11.68	14.56	21.35	5.6	5.06	7.14	8.76	7.04	19.25	6.9	10.25	18.7	29.58	12	66.97	9.27	38.01	23.63	30.75	19.1	45.07	51.09	14.18	38.32	25.34	16.55	31.92	79.86	14	22.56	69.2	50.88
Muzati River	123.34	110.76	12.8	17.09	20.5	7.67	5.44	6.89	7.43	8.56	18.28	10.36	15.04	20.11	30.63	14.24	42.98	10.48	19.21	24.65	30.64	23.26	49.11	55.04	16.34	41.22	24.84	19.88	33.94	57.09	18.67	16.5	42.6	20.59
Muzati River	123.61	101.74	12.48	17.7	17.84	5.12	4.23	5.63	6.75	7.63	18.62	7.4	12.5	18.06	27.07	17.27	43.75	9.16	27.97	19.69	31.65	22.33	45.07	53.79	13.31	38	24.92	19.92	34.6	60.7	12.58	25.02	48.56	30.16
Muzati River	123.7	100.48	12.59	17.56	18.98	4.99	3.49	5.49	5.13	2.91	17.12	6.99	11.7	16.7	23.08	12.44	41.41	8.39	29.47	18.34	30.36	20.76	41.43	53.56	13.5	34.92	22.83	15.26	27.52	56.48	15.82	20.83	44.88	31.71
Muzati River	123.82	98.09	10.4	14.82	21.11	7.17	4.65	6.71	7.32	6.36	19.21	7.5	9.9	17.9	28.95	12.59	40.42	5.9	23.55	20.19	31.47	23.03	43.61	52.27	13.3	37.95	24.98	16.18	32.04	53.24	15.63	22.41	42.3	27.75
Muzati River	123.83	100.75	12.68	15.15	20.9	6.34	4.2	7.2	7.84	5.41	17.43	6.98	9.92	18.09	30.36	12.8	42.25	7.2	27.08	23.12	30.16	23.5	45.47	50.55	13.25	38.23	26.98	15.99	30.43	58.51	13.77	20.55	42.67	26.32
Muzati River	124.03	105.73	12.66	15.16	22.88	7.49	4.96	7.02	8.05	5.03	18.65	8.27	13.23	20.92	36.19	17.35	36.93	12.91	30.74	30	26.28	23.4	50.66	54.97	15.36	40.36	26.33	17.28	32.95	59.61	15.56	23.66	46.47	29.73
Muzati River	124.82	102.16	11.08	14.54	21.75	5.62	4.01	8.07	6.11	3.04	20.58	6.67	11.99	18.18	32.07	10.84	71.2	8.18	32.02	24.2	33.92	20.85	46.31	54.64	11.35	40.33	26.1	14.66	32.38	83.9	13.31	24.02	49.78	28.04
Muzati River	124.83	120.23	11.77	14.75	22.19	6.86	5.09	7.5	8.25	5.47	15.08	7.69	13.94	20.73	32.04	17.39	36.42	11.93	26.52	24.1	33.65	20.49	47.04	55.44	14.01	42.14	27	18.04	32.92	60.54	21.63	18.23	36.31	30
Muzati River	125.52	102.23	12.03	15.38	21.82	7.03	4.36	6.5	7.07	5.04	20.74	7.5	11.35	18.26	28.64	10.33	43.7	8.15	30.24	20.23	31.66	26.87	43.69	55.07	14.55	40.6	25.44	16.98	31.17	55.9	13.57	21.4	42.05	32.25
Muzati River	125.55	99.4	14.96	11.82	21.26	7.34	4.43	6.25	7.36	6.36	18.45	7.43	10.25	17.1	28.99	14.59	41.93	8.37	26.91	19.24	31.86	23.53	44.41	53.8	13.48	37.88	25.91	17.13	30.62	53.25	14.07	21.96	41.69	27.89
Muzati River	125.65	103.04	11.46	14.88	20.77	6.26	4.37	8.06	6.1	6.08	22.89	7.16	10.23	18.73	32.15	11.4	45.94	7.65	30.38	21.82	31.19	23.96	46.11	53.08	14.39	40.36	25.37	17.6	33.09	60.25	12.76	20.68	47.79	32.66
Muzati River	125.88	123.89	14.12	15.23	20.75	4.41	4.36	5.26	7.59	8.38	19.15	7.43	12.1	18.38	35.24	13.42	43.44	9.32	27.61	23.36	33.49	24.95	47.9	55.47	14.72	40.62	27.45	17.5	31.43	55.96	15.11	22.52	45.67	30.22
Muzati River	126.31	100.83	12.24	16.73	22.47	8.73	5.08	7.25	7.01	5.57	17.6	7.33	12.93	17.78	29.6	12.49	39.16	9.88	25.44	21.7	29.89	24.79	46.81	51.99	15.41	38.8	26.01	18.2	34.53	55.03	14.56	23.88	43.72	25.2
Muzati River	126.48	103.42	12.01	14.65	20.05	5.96	4.66	5.22	7.42	7.63	19.51	6.74	11.12	17.51	27.07	13.57	43.81	7.36	28.89	20.81	32.33	22.67	44.03	54.01	13.44	37.19	24.74	18.51	32.1	56.78	13.54	19.8	42.76	31.28
Muzati River	126.85	113.88	13.21	17.42	16.75	6.88	4.16	5.81	6.83	5.3	14.88	8.48	15.47	17.15	34.87	13.4	46.93	8.43	23.85	20.26	34.65	26.23	50.77	61.6	17.58	46.3	25.97	19.8	32.75	56.35	15.96	23.04	40.45	25.34
Muzati River	126.96	124.09	12.31	15.11	24.96	9.18	4.92	6.8	8.64	7.6	22.13	7.74	12.33	20.78	31.76	12.73	41.97	9.1	29.19	23.35	31.82	26.51	49.61	55.88	15.64	41.11	26.63	17.55	31.79	56.29	16.13	20.57	40.78	30.83
Muzati River	127.22	106.07	12.97	15.61	21.76	8.54	4.87	6.01	7.31	6.69	19.16	7.2	12	20.26	32.64	12.99	44.21	9.83	25.39	22.89	33.74	25.06	45.68	55.71	13.43	42.02	28.06	18.58	35.25	58.14	13.5	24.83	47.92	29.86
Muzati River	127.27	106.66	12.33	16.2	22.48	8.62	5.06	7.94	7.22	7.41	19.39	8.43	12.61	17.46	34.52	21.55	47.69	8.99	32.18	26.55	33.61	23.43	50.38	57.41	14.13	42.72	29.4	17.64	36.5	59.6	15.24	22.94	42.76	31.7
Muzati River	127.44	105.39	11.75	15.26	23.46	6.98	4.17	6.05	6.92	6.92	22.01	7.76	11.15	15.55	28.63	11.84	42.01	8.84	28.27	22.16	31.16	24.24	46.26	54.55	15.51	39.29	27.09	17.7	33.37	51.73	14.73	20.64	44.66	27.47
Muzati River	127.55	90.17	9.81	13.5	16.72	5.35	3.92	5.72	4.65	4.64	15.01	5.4	8.17	18.34	23.46	13.64	31.83	5.9	29.17	19.27	29.45	21.35	40.77	47.76	11.99	34.31	22.78	14.47	27.28	51.16	11.04	20.45	31.6	25.89
Muzati River	128.03	103.14	10.17	14.09	23.96	8.37	4.84	6.52	6.63	5.09	20	8.86	9.04	20.29	30.72	14.56	41.39	8.78	29.12	23.45	31.63	23.65	46.3	53.44	13.57	38.34	24.63	17.11	34.72	61.45	14	22.12	44.44	29.09
Muzati River	128.5	101.94	11.87	14.45	22.97	8.68	4.92	6.17	7.23	5.97	18.34	8.01	11.79	18.76	29.22	13.4	38.65	8.93	29.68	23.08	32.85	23.11	45.16	54.53	13.75	40.98	22.24	18.18	31.06	55.83	14.19	21.06	43.46	26.79
Muzati River	128.85	103.41	10.22	13.52	18.56	6.67	4.06	6.52	5.99	4.18	12.39	6.14	7.3	14.77	27.16	15.49	37.32	6.2	24.06	18.02	28.31	17.5	33.29	47.06	11.01	31.77	17.57	15.36	26.78	45.27	13.83	17.22	36.82	26.97
Muzati River	129.21	109.13	12.46	16.51	22.8	5.68	4.47	7.35	8.21	6.21	19.52	8.42	14.4	19.21	31.39	20.41	44.04	8.11	26.95	22.48	31.86	23.3	49.14	58.73	14.18	42.97	32.14	22.3	36.7	64.23	17.62	20.12	47.29	28.88
Muzati River	129.51	104.85	12.15	15.41	23.01	6.17	5	7.2	8.13	7.01	21.6	7.96	10.4	18.47	30.51	12.81	46.19	8.33	32.07	22.63	32.07	24.57	44.97	53.65	14.65	40.87	25.16	18.74	32.88	60.98	14.31	21.98	49.3	31.79
Muzati River	129.93	100.93	11.82	15.32	22.27	6.62	4.05	6.96	7.25	7.86	22.9	8.71	11.47	20.02	27.84	14.31	40.54	7.18	28.81	22.02	31.78	25.14	45.76	55.6	16.33	42.49	27.24	18.48	33.14	59.41	13.1	19.2	46.92	28.68
Muzati River	130.61	105.81	13.18	16.53	23.54	8.8	5.13	7.28	7.74	6.79	22.84	7.88	13.15	21.26	30.13	13.64	44.16	8.66	31.23	22.86	32.91	26.01	46.87	54.78	15.68	40.73	28.87	18.36	33.61	57.14	15.75	21.43	44.25	32.63
Muzati River	130.72	100.52	13.61	16.41	21.13	8.46	7.31	8.06	7.11	5.37	16.37	8.3	13.1	18.18	24.23	17.01	34.89	10.3	24.86	24.31	28.7	23.43	41.33	50.79	12.61	38.61	27.17	18.46	30.54	61.81	16	20.08	39.15	28.7
Muzati River	130.75	104.55	13.23	15.3	22.41	5.86	3.79	7.2	8.12	4.81	18.92	7.29	11.61	15.98	29.17	11.93	47	9.9	27.23	19.24	30.64	27.91	47.51	57.03	15.95	44.07	24.63	18.02	32.99	58.45	13.97	21.86	43.1	24.16
Muzati River	131.37	120.45	13.39	15.81	20.52	6.95	4.94	6.84	6.18	6.61	17.07	9.54	18.05	17.99	36.55	12.59	47.38	10.27	29.36	22.81	34.84	27.33	51.98	61.98	12.36	46.22	29.97	19.35	35.96	60.17	14.18	24.53	46.64	28.27
Muzati River	131.39	106.34	13.11	15.59	22.84	7.45	4.89	7.01	8.32	7.56	21.25	5.99	12.54	21.39	27.44	12.42	45.22	9.08	25.16	22.49	25.7	25.67	48.83	55.29	15.32	40.77	26.38	18.18	32.9	53.33	14.31	23.99	41.56	27.16
Muzati River	131.82	108.55	12.59	16.04	22.81	5.94	3.4	6.63	7.67	6.13	23.83	7.84	12.9	15.59	31.85	12.07	50.78	11.49	33.45	21.57	34.02	25.81	50.3	58.85	16.01	44.44	25.77	16.93	31.26	58.12	12.33	22.32	49.2	34.02
Muzati River	132	109.82	12.1	15.72	22.88	6.34	4.76	8.12	6.51	7.45	19.85	7.89	11.81	19.04	32.69	12.58	43.26	8.94	28.18	23.78	32.32	25.97	48.44	58.74	15.28	40.92	29	16.86	34.76	56.83	13.9	22.14	46.23	32.11
Muzati River	133.02	110.78	13.23	16.72	22.95	5.13	5.22	5.88	8.91	8.49	22.58	7.53	13.5	21.06	31.04	14.26	49.75	9.25	28.11	25.93	34.72	26.17	47.26	56.17	15.07	41.98	26.02	19.19	37.38	67.53	14.16	24.67	50.67	30.9
Muzati River	133.05	108.63	13.07	16.73	25.33	9.42	5.43	7.79	8.57	5.12	19.78	9.13	14.8	22.27	33.27	13.52	42.48	8.35	25.33	22.23	29.31	26.34	53.04	60.05	17.73	44.46	28.42	21.23	35.93	57.76	14.5	25.14	42.32	25.63
Muzati River	133.15	107.92	13.26	16.9	24.23	6.84	3.85	6.81	7.04	3.56	19.57	8.02	13.9	16.93	35.1	11.32	46.71	8.7	31.97	21.27	30.88	26.94	52.34	58.91	14.27	42.52	28.57	17.46	32.92	62.07	15.4	23.24	45.61	29.9
Muzati River	133.17	109.83	13.45	16.17	25.32	6.77	5.74	7.06	7.22	5.06	22.99	7.35	15.66	20.13	32.95	13.01	40.64	9.21	26.81	22.15	34.02	27.04	50.51	58.91	16.54	44.15	27.3	19.69	34.69	59.34	14.6	23.13	49.64	30.86
Muzati River	133.54	106.71	14.49	16.63	24.62	9.09	4.89	7.48	8.11	8.31	19.96	9.15	14.4	20.96	34.31	14.57	45.57	10.41	28.1	24.37	34.31	26.61	48.14	55.28	15.49	40.53	26.58	18.68	37.07	60.09	15.56	20.61	43.4	30.05
Muzati River	133.56	116.33	11.61	14.2	24.01	8.54	5.16	6.67	7.35	7.11	21.37	7.13	13.63	20.58	31.97	10.3	43.7	9.04	29.64	38.31	37.4	25.43	51.38	61.85	13.2	45.08	29.35	18.2	35.17	54.11	14.82	20.57	45.06	32.42
Muzati River	133.72	114.4	11.43	14.32	25.83	8.73	5.32	8.05	8.92	5.5	23.68	8.79	14.55	18.74	34.28	15.55	45.24	9.34	27.56	27.11	37.41	27.33	53.94	59.71	17.22	45.98	29.56	18.79	34.95	59.03	15.4	23.18	44.33	29.74
Muzati River	134.05	108.44	12.1	16.9	22.37	7.49	5.03	7.4	6.73	7.75	17.73	8.46	14.5	18.62	37.54	11.29	47.78	7.84	29.59	22.81	33.28	24.87	48.61	56.9	13.29	41.69	25.85	17.54	34.26	60.3	14.18	24.76	46.27	31.01
Muzati River	134.57	106.96	12.1	16.95	21.27	7.02	6.53	6.81	8.06	6.1	16.46	7.85	14.5	19.22	40.26	20.66	47.17	11.2	29.32	23.2	31.3	22.05	44.4	55.57	15.35	40.68	31.28	15.48	32.35	59.56	15.63	22.82	41.09	25.06
Muzati River	134.78	105.87	12.92	14.65	21.24	6.39	4.98	6.16	8.05	8.24	20.18	8.67	12.73	21.16	35.49	13.49	42.26	7.41	30.79	21.81	34.98	24.34	49.73	59.25	15.62	44.18	28.59	17.19	33.58	61.1	17.73	25.02	46.99	31.8
Muzati River	134.94	109.22	13.78	15.72	22.05	6.94	4.84	7.93	6.54	6.79	20.58	7.33	11.95	19.47	30.2	14.16	45.73	7.94	28.99	22.97	34.22	23.38	49.69	56.66	15.01	41.2	28.51	16.07	32.92	59.26	13.13	20.37	45.47	29.96
Muzati River	135.31	112.72	13	16.11	23.92	8.32	4.1	7.69	7.88	7.99	20.35	8.3	13.08	20.83	34.67	14.28	46.75	6.46	28.36	22.7	34.09	25.67	53.51	60.67	14.3	42.33	29.15	18.53	34.56	58.09	14.46	23.56	47.02	31.9
Muzati River	135.8	108.04	13.86	15.89	25.45	8.53	4.37	8	8.34	5.95	21.17	8.59	14.08	19.24	33.97	15.04	45.18	8.32	29.71	22.49	33.91	23.89	51.89	57.67	14.88	40.41	28.29	18.55	34.49	57.92	15.69	26.18	44.98	33.51
Muzati River	136.08	106.91	13.24	16.01	22.17	7.13	5.33	6.56	7.68	7.31	19.76	7.9	14.48	19.06	31.45	12.8	43.71	7.53	28.46	20.94	32.17	24.95	47.44	56.89	13.14	39.72	24.44	18.01	32.18	60.72	14.9	22.17	46.55	30.66
Muzati River	136.2	114	13.1	18.24	22.31	7.31	4.86	7.58	7.72	8.71	22.53	8.08	14.48	17	23.44	17.11	50.52	6.45	33.62	23.67	34.71	26.2	51.09	59.01	15.56	45.53	28.08	20.82	36.49	64.78	16.34	25.01	53.41	33.46
Muzati River	136.26	112.09	14.64	18.22	25.69	10.81	7.64	9.15	7.67	6.51	26.91	9.31	12.15	15.1	21.59	14.12	44.98	10.14	25.96	23.44	30.94	22.24	46.28	56.15	11.29	42.47	26.04	16.28	33.61	57.66	13.57	21.81	47.06	26.26
Muzati River	136.46	113.75	11.74	16.26	23.73	7.58	4.05	7.94	7.27	7.14	22.69	8.14	13.2	19.04	31.79	15.32	47.51	7.76	31.4	25.03	34.7	25.64	50.31	59.26	15.42	43.38	27.52	18.51	37.31	63.66	14.14	22.41	48.37	32.71
Muzati River	136.92	114.7	15.22	18.31	21.88	6.71	4.71	8.81	7.82	5.75	19.99	8.24	14.53	18.05	29.74	17.01	43.99	9.42	30.77	24.86	35.97	25.4	49.37	59.37	11.97	46.91	26.05	20.93	33.79	66.21	14.69	22.43	47.15	33.13
Muzati River	137.11	109.45	12.31	13.27	21.91	6.92	4.39	6.94	5.31	4.29	19.42	7.36	11.5	19.05	31.9	15.41	50.56	8.64	29.28	25.42	31.71	25.27	49.21	55.8	13.61	41.28	27.27	16.07	33.49	60.96	15.14	23.34	47.66	28.93
Muzati River	137.36	105.28	15.14	18.25	26.02	9.34	6.2	9.4	7.74	5.11	15.92	9.6	18.84	19.75	31.96	14.29	40.03	10.78	23.16	26.89	33.96	28.68	51.81	60.17	16.87	43.56	28.77	21.17	40.31	57.38	16.43	27.02	44.29	27.45
Muzati River	138.69	115.36	14.06	18.23	24.92	8.49	5.02	8.25	8.9	7.23	21.72	8.9	14.49	22.68	34.34	12.74	50.35	7.5	31.7	24.47	35.83	27.17	51.88	62.23	16.12	46.33	28.79	19.39	39.23	64.4	13.99	24	49.68	33.43
Muzati River	138.78	111.41	13.94	15.49	25.13	9.26	6.03	7.88	8.45	8.03	18.75	7.82	15.78	20.33	31.33	13.2	46.31	8.16	29.68	22.89	38.14	22.92	52.89	61.6	14.95	45.55	36.46	17.86	39.47	61.71	14.98	27.08	47.51	32.9
Muzati River	139.26	113.8	13.09	15.9	25.52	7.65	5.01	7.26	7.94	7.54	21.37	7.56	13.95	18.91	33.77	13.57	49.37	8.46	31.78	23.1	35.25	26.18	50.31	60.07	16.19	44.12	29.13	17.92	34.46	61.36	14.21	20.4	45.52	31.63
Muzati River	139.9	114.69	14.33	16.99	23.24	8.08	5.04	7.79	7.89	6.5	22.5	7.79	15.05	18.03	31.81	13.58	52.03	7.97	30.4	25.4	36.13	24.45	49.76	60.02	14.59	44.27	29.26	19.11	38.41	65.88	13.53	24.93	48.68	31.24
Muzati River	140.15	115.17	14.61	18.76	25.11	7.62	4.82	8.18	9.02	6.6	25.82	9.37	16.56	20.59	34.78	12.15	50.73	9.3	30.56	21.72	35.82	25.95	51.97	60.77	15.83	46.79	29.17	20.16	36.96	66.85	16.94	26.26	53.64	33.9
Muzati River	140.89	114.81	14.3	17.64	24.92	6.79	5.85	7.1	8.55	7.65	23.95	8.15	14.34	16.44	33.19	14.96	50.06	7.2	32.12	24.23	35.75	24.6	52.89	60.46	15.8	43.09	31.18	19.03	34.57	62.75	16.67	24.09	49.84	33.33
Muzati River	141.41	115.09	14.39	17.13	24.52	5.82	4.87	7.14	9.33	8.52	19.96	6.89	16.3	22.33	32.31	13.18	47.87	6.44	27.52	27.92	36.43	25.93	52.06	59.73	16.26	45.19	29.34	17.96	38.3	54.51	17.33	15.61	52.14	31.11
Muzati River	141.45	114.69	12.66	18.58	22.63	7.24	4.61	7.64	9.58	8.15	22.74	7.53	15.12	20.25	33	18.8	47.42	8.61	31.42	24.75	37.7	25.8	51.26	60.24	13.45	44.72	30.25	19.73	35.45	63.86	15.81	20.67	47.67	33.23
Muzati River	141.54	117.57	14.49	18.38	11.24	8.35	4.43	7.58	8.55	7.65	18.17	8.76	16.37	21.87	33.83	15.87	52.83	10.06	32.81	27.3	36.09	25.58	53.5	62.3	15.35	46.59	30.77	19.3	39.29	65.86	14.74	21.04	50.23	36.11
Muzati River	141.73	96.93	14.45	17.9	23.98	5.72	4.55	6.42	7.62	8.03	19.98	8.28	17.1	21.4	35.69	13.79	47.99	11.56	30.33	28.37	35.81	20.53	52.19	60.6	16.61	44.15	27.68	20.82	38.26	65.91	17.37	26.94	51.92	31.24
Muzati River	141.83	113.47	13.72	18.37	26.7	9.91	4.84	7.19	8.21	7.81	22.6	8.84	17.83	23.39	33.9	14.96	48	9.56	31.97	24.85	37.24	26.74	51.4	60.77	16.82	44.59	28.98	22	38.25	64.73	17.52	24.37	46.18	31.35
Muzati River	141.96	117.67	15.41	17.76	25.1	7.48	5.09	8.6	9.36	5.1	20.19	8.88	18	20.44	37.24	21.02	51.75	13.96	29.53	28.28	32.02	28.7	54.63	57.9	16.43	49.39	38.39	20.89	41.16	67.88	16.74	28.6	48.09	24.54
Muzati River	142.76	115.76	11.32	14.4	20.31	8.42	5.07	7.14	7.41	5.24	23.2	7.91	15.15	19.77	34.38	12.84	54.83	5.66	22.42	29.35	39.36	22.87	54.84	56.83	12.29	45.47	29.8	20.38	39.69	63.06	14.22	26.17	54.74	27.19
Muzati River	143.11	117.19	14.34	18.8	29.23	8.46	5.37	9.02	7.79	4.66	17.8	10.39	19.85	20.83	28.1	22.26	37.59	13.98	33.4	27.7	36.77	28.1	52.81	67.66	17.78	47.79	28.75	24.25	41.31	75.63	22.37	25.2	43.21	28.22
Muzati River	143.18	118.31	14.71	18.52	25.73	8.43	6.61	10.81	10.17	4.91	17.85	10.4	16.91	23.87	29.15	14.28	52.87	12.4	33.38	23.26	37.51	25.95	57.49	61.33	19.88	47.79	35.49	18.11	38.11	64.98	16.82	25.55	51.03	34.83
Muzati River	143.36	118.22	14.25	18.35	23.79	6.83	4.45	9.42	8.34	7.89	22.71	9.57	17.41	19.37	32.19	13.98	54.08	8.74	31.84	24.42	36.24	27.44	53.51	60.84	16.53	44.76	34.02	20.27	38.31	68.01	16.1	21.65	53.51	34.39
Muzati River	143.5	117.5	13.03	16.86	24.24	6.7	4.27	7.63	7.29	4.31	20.7	8.19	15.86	14.96	40.08	14.55	52.53	10.98	26.53	26.03	36.74	25.19	51.64	62.61	20.36	56.07	26.81	16.96	38.46	59.01	15.83	24.13	48.21	27.76
Muzati River	143.63	120.46	13.31	16.12	24.94	7.29	5.06	7.03	8.73	4.05	20.21	5.26	17.49	21.87	34.54	12.45	50.43	6.42	23.61	28.59	36.18	23.74	56.37	60.87	13.52	42.37	26.75	18.76	39.49	71.56	13.77	27.42	61.39	22.64
Muzati River	144.85	119.95	17.31	19.15	26.33	9.55	5.62	8.5	8.42	6.54	22.64	8.26	18.9	22.95	39.39	17.28	51.38	11.86	27.05	24.922	37.65	30.13	56.81	65.58	17.55	52.04	31.74	22.09	38.35	65.92	16.99	28.71	55.8	30.31
Muzati River	145.14	118.71	13.29	15.89	24.77	6.28	4.68	6.16	8.52	6.57	24.82	8.01	15.1	21.82	33.68	15.9	49.57	10.12	30.01	24.06	39.5	25.56	55.55	61.2	15.7	45.47	32.59	19.41	37.23	61.38	15.9	25.38	51.25	35.9
Muzati River	146.11	134.1	15.45	15.73	24.28	9.01	5.45	7.71	3.21	3	22.27	8.65	25.47	20.86	33.09	13.91	50.51	7.55	26.2	30.11	38.62	25.56	57.57	67.88	13.62	47.15	32.29	20.24	43.88	70.17	15.16	32.34	65.61	28.2
Muzati River	146.62	118	16.06	16.45	25.23	8.93	4.69	7.58	8.87	7.04	22.5	8.36	18.36	21.09	35.97	14.39	50.43	8.79	35.23	25.98	38.7	27	58.83	64.9	15.87	46.51	34.98	19.18	39.49	66.45	17.03	24.41	51.27	36.64
Muzati River	146.65	121.89	12.55	16.45	26.26	8.28	4.2	8.05	7.37	5.09	24.89	9.47	16.05	16.68	31.41	17.25	50.17	11.54	33.55	23.57	35.53	27.98	53	63.7	18.59	47.17	28.03	19.31	39.7	68.5	13.96	24.16	54.24	33.92
Muzati River	146.77	120.49	15.22	20.08	25.55	8.07	3.57	8.02	8.26	6.88	23.7	10.02	18.6	21.2	29.67	18.69	53.31	10.32	36.26	23.23	38.35	26.95	47.47	61.86	15.67	46.15	26.85	24.57	41.28	72.57	18.3	26.16	49.87	35.47
Muzati River	147.02	116.86	13.28	15.5	26.76	8.89	3.77	7.33	8.95	6.23	21.02	8.07	14.6	20.86	31	14.87	52.05	8.47	31.49	24.8	36.85	27.13	53.07	61.27	14.53	41.76	30.44	17.57	38.2	63.66	14.86	27.08	51.03	31.36
Muzati River	147.35	121.1	12.88	18.17	27.58	9.09	4.64	8.8	8.63	8.06	23.5	9.43	17.17	20.69	32.33	17.27	52.95	6.57	35.74	26.48	37.98	26.32	51.84	63.61	17.9	48.16	29.67	19.39	38.58	68.19	14.95	30.94	51.06	35.19
Muzati River	147.66	129.42	14.12	15.79	23.18	9.75	4.72	10.08	3.81	4.05	24.01	8.53	24.5	22.83	33.91	13.28	56.26	9.55	23.69	28.95	38.89	25.16	62.61	63.28	12.92	49.3	34.72	19.72	41.88	69.1	18.48	33.07	66.34	28.22
Muzati River	148.56	123.68	16.44	20.66	26.92	7.75	5.34	8.62	9.67	9.61	19.49	12.63	18.59	26.68	36.55	20.32	52.77	8.03	33.98	26.88	38.83	30.42	57.39	66.62	17.1	48.79	39.59	22.87	41.35	70.86	17.86	27.63	56.41	34.83
Muzati River	148.61	123.56	14.47	20.94	26.64	6.07	5.62	8.17	8.18	6.26	24.46	9.78	19.19	23.28	37.13	16.97	58.07	12.15	34.71	26.69	35.69	27.34	55.09	63.39	16.58	47.55	30.92	21.08	40.83	72.21	16.99	29.87	51.95	36.74
Muzati River	149.88	123.91	15.29	18.59	25.63	9.71	6.22	7.73	8.26	7.73	24.21	9.71	16.54	21.15	33.81	17.17	50.96	9.7	35.14	26.81	38.52	29.43	54.43	63.76	16.45	47.77	30.28	19.42	40.26	67.2	15.79	24.75	51.02	36.14
Muzati River	150.3	120	14.63	18.19	26.15	8.08	4.78	7.87	9.38	7.15	23.03	8.19	19.29	20.96	35.85	15.62	46.39	9.37	32.53	26.39	38.76	24.98	54.75	64.57	16.9	50.73	32.04	20.28	40.42	67.14	16.8	23.37	47.02	33.95
Muzati River	150.52	123.17	16.27	20.2	25.96	9.97	4.29	7.94	9.59	7.62	24.55	8.78	18.34	21.92	34.84	15.23	58.14	10.15	35.23	27.56	40.82	28.36	55.31	67.42	17.31	49.81	33.67	22.6	42.1	70.08	15.83	24.59	53.1	37.84
Muzati River	150.69	127.89	13.81	17.54	24.67	6.44	5.34	7.59	7.95	7.36	23.35	8.57	18.6	20.28	35.51	14.92	56.74	9.88	36.13	27.96	38.14	25.68	64.21	56.91	17.85	28.48	21.17	16.96	42.66	73.62	17.02	17.48	57.6	34.77
Muzati River	151.63	93.92	15.25	16.57	26.47	7.11	4.73	7.51	8.9	7.65	21.04	7.73	18.6	21.84	38.3	17.5	55.67	10.81	34.37	15.08	43.84	28.4	54.6	66.15	11.41	42.87	31.44	20.15	39.26	67.12	17.11	27.49	57.47	33.17
Muzati River	151.85	130.1	13.05	17.26	31.48	9.04	4.91	8.46	8.38	9.78	28.58	9.33	17.93	25.39	35.36	18.61	58.56	9.64	38.97	27.46	41.49	30.75	59.18	70.56	20.25	50.51	32.63	22.32	44.9	77.6	16.39	29.77	61.46	44.4
Muzati River	151.85	120.84	13.6	17.41	24.13	7.75	4.41	7.13	7.79	8.49	23.76	8.35	17.7	18.59	34.89	16.12	54.78	11.39	33.34	25.21	38.34	26.2	56.3	64.67	16.02	46.25	29.95	20.78	37.12	69.53	14.9	25.47	51.87	32.6
Muzati River	152.26	121.54	15.37	18.84	25.83	6.57	4.42	6.07	9.37	9.58	22.95	7.92	20.6	24.26	35.73	19.7	49.51	10.61	32.92	20.09	48.56	43.07	60.44	64.66	20.59	44.31	37.31	23.36	55.98	85.04	12.29	24.29	42.34	48.84
Muzati River	152.38	128.82	15.87	18.97	30.81	10.46	5.66	10.79	11.35	9.28	18.98	10.5	20.1	25.77	34.77	20.95	48.12	8.1	36.01	24.24	39.48	29.36	58.24	68.28	19.75	54.72	33.43	22.42	37.05	70.46	18.42	27.14	57.73	35.63
Muzati River	152.79	122.25	13.26	14.39	24.26	7.86	5.04	8.78	5.65	4.32	26.25	7.67	18.42	18.58	37.6	13.86	50.65	8.89	25.29	27.68	35.33	24.7	57.59	65.39	14.19	50.84	31.78	20.51	36.09	60.43	26.75	29.02	61.19	25.14
Muzati River	152.97	128	17.24	20.71	26.87	8.5	4.16	8.74	8.59	6.88	21.73	9.56	23.89	22.94	40.53	14.67	59.89	8.46	39.73	29.48	42.97	29.18	59.72	69.64	16.31	51.18	38.57	21.76	41.96	72.35	19.86	27.53	56.45	40.1
Muzati River	153.08	127.98	14.71	16.87	28.95	11.24	4.83	9.09	10.68	8.5	25.91	9.75	20.92	22.23	39.37	16.87	53.05	10.59	32.24	26	42.88	28.58	56.68	70.15	17.83	52.58	34.6	20.46	41.91	74.85	15.4	27.29	56.08	35.52
Muzati River	154.85	132.09	14.95	19.78	27.61	9.66	5.21	8.13	9.84	8	25.18	7.88	21.9	25.58	36.7	16.02	58.87	10.94	34.69	29.08	44.79	29.5	58.46	70.7	15.46	49.75	35.56	22.98	45.41	76.28	16.49	27.7	56.65	35.52
Muzati River	154.88	128.93	15.34	17.01	22.2	8.74	5.68	7.84	8.79	6.1	23.42	6.53	21.31	19.39	35.53	13.62	50.67	8.04	23.9	24.45	46.9	22.68	58.24	67.16	16.22	48.94	30.36	18.19	40.36	70.01	19.2	27.24	60.34	29.03
Muzati River	154.94	126.69	15.72	18.29	27.3	8.79	4.71	7.97	8.13	5.41	26.17	7.93	18.03	23.3	35.16	16.11	58.19	8.8	36.22	26.33	37.97	26.99	54.16	65.66	15.24	44.81	27.45	22.13	40.01	70.55	17.03	29.93	52.2	38.93
Muzati River	154.95	126.71	15.37	20.35	23.13	9.54	5.91	9.73	7.27	8.45	21.16	9.5	21.23	22.29	34.76	16.1	56.9	9.49	31.42	26.99	39.02	29.57	57	65.95	21.05	50.01	30.31	22.35	44.84	72.63	16.28	27.23	55.89	33.63
Muzati River	156.63	128.35	15.53	17.8	26.13	9.84	4.62	8.71	10.07	8.36	23.7	9.84	20.71	21.57	34.3	16.37	55.72	13.09	35.77	29.35	41.37	28.55	59.3	69.8	17.38	50.77	36.15	20.38	41.67	71.33	18.03	23.89	54.7	38.9
Muzati River	156.81	135.23	16.87	20.28	27.46	10.24	4.77	8.74	10	8.7	28.04	9.28	24.14	21.96	37.31	16.9	57.59	10.12	37.44	27.86	44.05	29.88	59.75	72.31	18.62	51.82	35.52	22.14	44.17	76.99	23.97	30.3	59.28	38.44
Muzati River	156.96	124.65	12.99	14.9	25.31	7.72	5.59	9.05	8.63	2.01	24.42	6.2	18.12	23.71	33.01	12.69	57.54	7.16	31.57	29.51	35.96	24.96	57.12	61.25	12.36	45.79	27.64	18.59	42.8	67.42	15.01	34.48	61.05	31.4
Muzati River	157.09	93.46	16.82	19.12	27.43	7.23	4.76	6.81	10.39	10	23.26	8.59	21.1	23.82	40.13	15.97	54.1	10.3	31.96	20.17	39.14	31.45	61.39	68.35	18.12	50.2	30.78	23.26	43.64	76.69	16.5	31.59	64.53	38.91
Muzati River	157.55	133.15	16.92	19.61	29.76	11.19	5.43	8.46	9.69	7.31	26.82	9.12	25.06	24.23	39.54	15.06	55.85	9.55	36.83	28.06	44.91	29	60.34	70.88	18.71	52.32	36.73	22.34	42.67	73.28	18.59	28.29	58.6	37.54
Muzati River	160.46	132.93	18.12	20.8	26.57	9.35	4.01	8.74	7.82	6.37	22.86	9.82	25.47	24.63	39.89	17.01	56.58	10.72	35.71	28.04	45.24	29.61	60.16	72.05	16.82	54.3	39.91	23.63	42.28	76.07	17.4	29.83	56.67	39.37
Muzati River	163.01	135.41	16.62	21.8	22.11	7.78	4.47	10.13	10.78	8.8	24.47	9.68	23.5	24.06	38.95	14.24	56.67	9.27	36.85	28.23	43.25	30.12	60.72	70.43	17.57	49.91	34.73	23.05	41.96	99.63	18.96	31.78	87.28	61.27
Muzati River	163.63	132.72	13.17	20.63	25.56	6.98	3.29	8.64	7.77	4.15	22.48	8.61	22.4	24.55	35.39	14.64	63.24	12.57	36.55	26.71	38.85	27.64	59	68.59	18.27	51.25	32.31	20.95	42.14	75.97	15.11	29.83	65.2	39.01
Muzati River	164.01	137.21	16.52	21.39	26.47	6.3	5.3	9.74	10.04	8.75	27.17	12.43	24.7	23.81	36.61	15.82	56.86	9.74	35.5	26.97	41.06	30.92	56.87	69.68	17.23	50.88	36.08	25.74	44.72	74.56	20.14	30.4	91.38	64.43
Muzati River	164.47	134.41	14.96	19.51	26.11	7.98	4.74	7.73	9.64	7.15	24.58	9.58	24.09	22.94	35.02	16.83	57.23	9.75	37.67	35.02	30.21	27.91	57.44	69.1	15.77	49.39	34.62	21.33	44.5	76.44	19.85	29.7	60.02	36.9
Muzati River	165.19	133.15	15.36	19.31	31.38	9.97	4.5	8.25	9.58	4.69	20.41	10.93	26.23	25.29	39.8	19.15	55.36	13.39	38.61	27.03	47.52	29.15	60.23	77.34	19.18	47.31	37.44	20.57	38.75	73.88	18.26	24.62	63.99	38.29
Muzati River	166.84	152.29	19.26	26.3	21.76	10.2	5.35	8.53	9.97	7.24	26.35	8.89	38.24	22.65	49.22	17.53	54.77	9.72	28.79	30.69	49.27	30.85	68.47	79.07	21.54	61.72	36.68	25.08	48.61	75.57	18.3	25.92	51.14	29.64
Muzati River	167.15	137.98	14.74	18.28	29.36	7.22	5.46	9.42	9.01	9.19	27.79	9.52	21.79	22.78	39.92	16.3	62.12	10.75	35.81	29.89	42.62	30.76	58.63	70.93	16.55	54.58	34.46	23.03	47.03	75.68	15.89	32.62	63.49	40.62
Muzati River	168.04	142.03	18.03	23.85	26.11	7.32	3.18	8.09	9.03	4.55	27.07	9.4	24.05	19.09	37.07	16.47	58.21	9.8	33.25	30	41.58	28.98	58.66	68.87	16.6	52.21	30.56	20.95	43.86	80.05	18.89	27.32	62.01	31.51
Muzati River	168.6	139.79	18.07	21.41	20.14	8.96	4.98	9.61	10.96	5.13	22.8	11.19	26.6	21.57	39.75	18.29	58.42	7.63	35.19	30.99	41.94	27.72	63.58	68.63	13.89	53.65	37.2	25.03	43.65	81.3	21.13	27.94	61.27	36.83
Muzati River	168.66	151.7	16.3	25.55	29.76	8.34	6.21	8.86	9.27	8.5	23.83	8.72	28.49	24.6	45.1	16.92	58.25	10.05	31.03	30.03	48.12	32.24	67.23	79.22	20.9	55.54	31.98	24.89	39.77	71.97	21.85	26.44	61.71	32.7
Muzati River	173.17	140.18	16.5	19.7	29.24	3.77	4.83	8.07	8.95	8.41	20.98	9.75	28.2	24.51	42.25	14.42	60.75	11.74	38.37	33.92	50.18	32	63.88	80.31	18.25	58.88	36.31	23.3	49.22	84.17	20.9	33.71	65.47	41.02
Muzati River	173.51	141.76	18.41	21.24	29.01	9.57	4.79	9.26	9.88	7.49	21.03	10.65	31.67	25.69	42.08	17.18	59.88	9.56	38.63	33.06	48.02	32.35	66.92	77.69	17.41	56.52	43.15	23.66	47.88	80.48	18.99	30.28	60.4	40.52
Muzati River	177.9	146.31	18.66	25.11	28.62	9.87	4.07	10.8	10.13	8.58	26.8	8.95	34.2	22.99	47.64	20.12	65.2	14.55	39.93	35.99	46.16	32.82	69.56	76.83	24.28	61.78	38.69	24.84	47.09	83.86	20.94	34.67	69.77	43
Muzati River	178.26	146.3	19.7	24.58	32.8	10.62	5.06	9.35	12.23	8.03	28.18	10.98	34.96	25.98	40.54	18.22	59.04	13.02	36.16	34.86	46.22	31.47	63.46	76.51	20.48	59.09	38.93	26.89	49.49	78.08	21.9	33.14	65.58	38.59
Muzati River	183.25	151.07	17.66	23.67	26.05	7.75	5.23	8.58	9.25	7.58	29.62	10.17	35.2	26.74	43.34	19.04	65.94	14.5	46.63	33.86	51.35	32.57	64.36	79.5	19.63	56.45	38.66	24.1	51.82	87.26	21.77	33.32	68.5	45.54
Kyzyl River	107.56	92.32	9.46	11.74	20.53	8.56	4.06	9.5	8.95	8.02	14.66	6.38	10.29	14.07	23.79	11.93	35.31	7.04	25.92	17.36	31.76	19.41	39.39	49.08	13.41	37.9	25.5	17.43	31.19	51.37	14.82	23.66	39.99	27.47
Kyzyl River	114.06	98.42	9.45	13.76	22.37	8.99	3.91	9.78	8.34	6.93	17.89	10.48	10.82	15.7	34.62	14.19	39.31	9.11	24.23	22.16	29.42	23.03	46.59	50.81	12.24	40.32	25.63	11.85	30.47	58.27	12.35	22.45	36.32	25.62
Kyzyl River	115.97	96.61	11.03	16.01	22.13	7.42	4.03	7.73	6.95	6.7	20.2	7.59	9.2	17.87	24.92	12.39	39.81	7.07	29.2	20.26	30.73	23.59	42.94	51.36	13.2	34.31	25.35	14.89	30.31	52.23	14.01	19.61	41.53	28.39
Kyzyl River	116.37	96.67	11.66	12.94	22.91	7.14	3.91	7.38	6.5	6.52	14.29	7.59	10.91	16.64	43.7	15.3	43.96	7.99	27.61	15.92	30.92	18.22	53.18	39.31	13.15	37.59	23.43	17.87	28.75	49.27	13.04	22.87	41.6	28.39
Kyzyl River	119.8	105.8	9.28	12.93	22.26	6.06	5.02	7.99	10.06	8.84	20.4	8.44	16.36	18.97	29.71	11.8	42.85	8.14	26.71	15.59	27.99	21.87	45.91	50.66	11.05	34.39	31	13.92	31.79	56.19	14.46	22.78	44.04	31.76
Kyzyl River	120.06	98.74	10.53	13.3	22.15	8.08	4.19	7.01	6.82	5.92	19.88	6.91	8.72	16.57	28.43	15.19	42.57	8.07	31.27	18.96	31.02	23.18	42.5	52.93	12.86	38.11	23.65	17.33	30.38	55.78	12.69	17.94	40.37	31.26
Kyzyl River	120.29	100.08	11.84	13.55	22.4	8.93	4.38	7.44	7.24	6.66	20.91	7.48	8.89	15.6	31.09	11.97	44.6	7.82	29.27	19.9	30.21	22.89	41.64	53.44	12.92	39.93	25.59	14.15	30.24	57.13	12.11	18.76	43.38	30.37
Kyzyl River	122.11	102.43	11.49	16.09	22.86	9.07	4.22	6.97	7.34	4.3	19.94	9.5	8.84	17.18	30.03	17.91	31.17	8.47	21.74	20.51	28.4	23.35	45.35	51.04	13.68	41.75	24.05	16.92	31.31	52.2	13.02	22.55	42.92	25.78
Kyzyl River	122.13	109.1	9.27	11.73	21.41	8.67	4.97	8.7	8.88	8.41	24.81	9.01	13.56	19.8	31.73	10.35	47.51	11.26	27.53	22.02	34.24	26.55	50.06	61.53	17.4	44.68	31.64	16.81	33.88	54.42	16.87	26.77	50.04	31.33
Kyzyl River	123.55	102.84	10.77	15.31	22.63	7.68	4.03	7.09	7.83	7.7	18.5	7.93	10.52	18.57	26.57	13.18	43.51	9.19	26.23	21.19	33.2	24.12	46.61	54.93	13.3	38.42	25.79	17	33.31	57.9	14.13	19.94	44.3	27.63
Kyzyl River	128.97	107.77	11.87	14.86	23.77	8.56	3.84	8.31	7.35	6.48	20.4	8.55	13.2	18.06	39.58	15.53	46.14	10.48	28.1	22.63	32.53	21.11	45.8	50.79	13.8	41.24	29.04	19.18	36.8	59.4	15.78	21.12	43.84	27.23
Kyzyl River	129.16	106.01	11.83	15.44	24.37	8.92	4.42	7.7	7.65	7.85	20.54	8.11	11.88	20.14	32.68	13.15	44.33	7.88	27.92	21.3	36.75	26.68	47.51	59.21	14.03	42.37	28.7	17.91	32.32	57.19	13.85	23.08	44.95	31.26
Kyzyl River	131.8	112.43	12.17	16.99	23.43	7.62	5.66	8.15	7.94	7.48	20.78	7.51	12.22	20.32	32.3	17.08	51.18	8.25	34.99	22.96	35.54	25.08	49.61	59.95	15.29	43.71	29.8	19.57	36.54	63.51	13.86	24.21	51.62	34.82
Kyzyl River	132.11	115.95	9.97	14.46	24.79	7.81	5.21	6.78	9.44	8.85	19.4	9.47	14.34	17.79	32.87	12.76	47.71	10.64	20.83	20.71	32.98	25.28	49.01	58.67	13.73	46.84	31.85	18	37.52	67.26	14.32	20.18	50.16	34.31
Kyzyl River	133.33	113.8	11.61	14.85	24.22	7.17	4.72	8.7	9.17	8.18	19.52	8.74	14.56	19.76	26.67	19.91	37.08	9.93	29.31	25.54	31.39	24.25	49.83	56.49	13.73	40.68	26.05	16.74	36.78	64.02	13.85	26.44	51.29	32.31
Kyzyl River	133.4	109.05	11.49	14.28	25.49	9.07	5.81	9.24	10.78	9.15	19.62	8.27	15.74	19.91	35.93	11.45	47.04	10.43	29.46	21.88	32.79	28.3	50.94	60.46	14.29	44.92	31.65	16.36	33.92	59.53	13.19	22.57	45.23	30
Kyzyl River	133.49	113.8	12.45	16.71	24.87	8.88	3.28	8.46	8.44	9.43	19.59	9.62	15.29	20.58	27.89	15.19	49.32	10.4	32.76	18.31	34.07	22.77	50.56	58.91	16.64	46.18	26.42	16.03	34.47	68.54	14.37	23.87	53.04	32.87
Kyzyl River	134.79	118.34	11.81	16.88	25.7	9.21	4.91	9.5	11.48	7.91	22.87	8.66	15.86	24.03	31.2	12.29	49.9	10.09	28.67	24.63	35.83	26.64	48.5	61.93	16.67	50.31	24.9	18.21	38.39	62.17	13.99	22.57	47.79	36.29
Kyzyl River	135.23	119.35	9.41	14.7	22.03	9.98	3.88	8.76	7.99	8.07	25.88	10.21	14.18	18.33	34.96	16.36	50.32	9.18	30.43	24.99	36.2	24.47	56.38	67.1	15.43	52.07	31.22	17.84	35.79	66.04	14.04	27.33	53.38	29.56
Kyzyl River	136.9	114.02	14.99	19.35	25.42	8.15	5.06	9.15	8.58	7.73	22.11	8.57	15.27	21.05	32.53	14.41	44.38	9.61	29.41	25.69	36.81	29.45	50.92	62.44	15.58	44.48	20.61	19.42	41.15	61.23	18.36	24.99	46.68	30.34
Kyzyl River	139.23	117.06	13.84	15.3	27.2	8.92	5.3	9.87	9.26	7.78	24.71	10.03	15.37	22.01	31.8	17.36	48.18	9.37	29.47	22.68	33.81	23.84	54.9	61.99	17.27	47.28	30.47	17.81	38.87	66.94	16.17	23.73	54.19	28.07
Kyzyl River	140.14	116.99	13.59	17.49	27.18	9.62	5.93	8.07	8.24	6.99	22.4	8.42	15.37	22.63	36.63	16.83	47.85	8.16	31.13	25.62	38.56	28.07	54.04	64.7	16.19	45.26	31.49	18.77	34.89	60.38	14.61	23.8	47.26	33.05
Kyzyl River	140.75	116.37	11.98	15.01	24.55	8.68	5.75	8.05	8.05	8.19	23.13	7.35	12.93	18.92	30.55	14.18	46.2	6.69	31.88	25.2	38.87	27.17	52.41	63.12	16.43	45.96	31.57	17.45	36.15	64.62	13.99	25.23	48.54	31.95
Kyzyl River	141.31	123.57	14.42	16.49	26.99	7.61	3.62	11.4	10.99	8.27	24.38	11.35	18.43	21.49	37.61	14.92	52.31	11.27	36.68	34.66	36.67	27.35	56.54	66.42	16.55	52.81	30.81	20.92	39.94	69.53	14.61	29.62	56.64	28.82
Kyzyl River	141.37	118.14	15.03	18.42	27.23	10.77	5.14	7.1	9.33	8.52	24.71	8.12	15.02	20.37	33.74	14.61	50.58	9.17	32.48	24.01	37.67	26.78	54.71	62.18	15.89	44.46	31.3	19.66	36.74	65.4	14.28	23.23	51.23	34.6
Kyzyl River	141.64	117.71	14.95	19.09	26.99	9.4	4.96	8.77	9.39	8.07	23.85	9.51	17.28	21.61	36.56	14.14	48.87	9.3	31.3	27.18	36.46	27.43	53.38	62.69	16.25	45.05	30.56	19.6	40.2	63.81	16.68	26.12	51.53	31.8
Kyzyl River	141.75	122.39	15.26	16.76	23.84	5.97	3.04	9.35	9.14	6.26	22.83	10.84	17.37	20.61	34.49	15.6	47.3	9.01	33.23	24.66	39.75	27.17	55.78	65.89	16.17	48.21	35.77	19.37	36.79	64.15	14.71	23.71	47.7	31.74
Kyzyl River	141.84	117.9	13.73	18.96	27.27	8.73	5.26	9.88	8.31	6.69	22.7	8.24	15.85	22.83	32.68	18.24	51.23	11.04	36.04	24.2	39.38	27.66	53.96	64.07	17.07	46.4	29.44	22.22	40.65	67.82	16.43	21.08	46.88	35.78
Kyzyl River	142.02	118.9	13.74	16.71	27.31	10.77	5.12	9.49	8.33	10.15	25.34	8.46	14.59	21.4	38.3	15.27	50.18	7.51	32.92	22.9	38.5	28.1	55.05	63.17	14.75	44.49	31.87	18.48	35.21	62.58	14.93	20.44	52.34	34.35
Kyzyl River	142.36	120.21	14.22	16.37	26.28	9.68	4.67	9.4	9.08	7.56	22.94	7.82	15.24	21.79	32.58	12.66	51.98	10.58	33.37	23.96	38.9	29	53.64	65.27	16.73	46.45	29.37	19.48	36.28	67.84	13.95	23.63	49.96	32.59
Kyzyl River	143.92	122.87	14.5	15.79	27.09	9.53	4.8	8.71	9.35	8.42	23.43	8.83	15.37	23.06	32.17	13.26	51.96	8.78	32.34	26.33	38.06	27.64	55.82	65.55	15.38	46.56	30.55	19.96	39.22	68.47	15.43	26.9	55.22	36.41
Kyzyl River	144.97	122.46	14.39	17.3	29.07	11.58	5.7	9.15	8.7	7.09	25.58	8.67	18.26	23.05	33.42	14.7	56.81	8.35	35.64	26.02	40.45	28.71	54.38	66.58	14.83	46.77	32.25	20.73	40.4	68.11	16	29.19	54.4	34.62
Kyzyl River	145.14	120.16	13.87	15.19	25.56	8.01	5.13	8.1	8.95	8.24	23.16	7.14	15.5	20.7	36	14.86	52.61	8.43	31.58	26.29	40.64	26.91	52.56	65.92	15.38	45.15	31.14	19.48	38.18	67.27	13.72	24.01	51.49	34.02
Kyzyl River	145.96	119.33	14.5	18.02	26.23	9.51	5.31	8.04	9.29	4.67	24.42	10.39	18.19	20.89	38.15	20.55	44.17	9.48	24.38	20.82	34.42	27.99	55.53	60.19	15.46	45.79	30.18	20.41	36.05	62.76	18.28	20.23	43.12	24.54
Kyzyl River	146.19	122.23	14.19	16.81	26.26	8.52	5.08	8.72	9.1	7.61	24.25	8.34	15.84	20.74	32.66	13.2	54.03	8.83	32.17	27.27	40.13	27.99	54.69	65.23	15.17	47.43	32.55	19.48	37.88	70.08	14.8	29.11	55.7	37.01
Kyzyl River	146.48	126.06	10.03	18.94	22.87	7.34	5.34	9.37	9.45	10.2	22.81	8.01	17.52	18.29	31.39	15.77	51.55	10.2	33.85	20.32	37.89	23.25	55.27	66.74	14.55	54.25	33.54	18.5	39.27	68.74	15.35	29.35	53.43	35.11
Kyzyl River	147.4	127.69	10.76	15.54	25.13	9.04	4.76	8.73	8.21	9.57	25.17	9.04	18.38	20.95	34.33	14.03	53.98	10.15	34.2	27	40.74	28.17	57.84	66.91	16.33	55.19	31.42	15.92	37.22	68.69	12.52	28.79	58.21	38.01
Kyzyl River	148.92	122.73	12.28	12.91	26.74	8.64	4.21	9.11	9.62	9.08	23.76	7.98	14.74	23.17	35.5	13.93	54.07	9.05	34.99	26.7	39.63	27.42	55.16	65.36	16.36	48.73	33.35	17.99	39.85	66.76	18.18	25.37	51.66	35.02
Kyzyl River	151.08	125.25	12.71	19.45	26.33	9.34	4.99	9.08	8.47	8.1	23.69	8.07	17.06	20.44	36.55	13.73	55.91	9.26	33.14	27.9	40.85	28.56	54.39	66.71	15.66	49.37	31.94	22.12	42.1	73.71	15.92	29.38	56.85	35.87
Kyzyl River	152.09	128.38	12.86	17.46	26.14	9.37	5.13	9.75	8.84	8.73	24.06	8.44	17.84	20.93	35.15	16.04	59.53	8.38	36.43	25.82	40.44	27.4	55.45	66.26	15.32	50.76	31.93	20.98	42.63	73.74	15.08	28.92	59.12	34.97
Kyzyl River	152.61	131.54	16.47	16.81	26.67	7.38	4.66	9.47	9.57	8.74	23.68	10.99	22.64	21.56	39.28	15.85	51.58	11.43	33.48	26.91	39.35	26.65	56.43	66.86	18.94	51.68	32.81	17.33	39.62	67.58	15.9	27.07	53.78	35.36
Kyzyl River	152.63	126.04	15.06	19.06	25.3	9.35	5.13	8.59	10.1	9.11	24.55	9.93	19.72	22.47	34.26	13.14	54.68	9.29	32.54	23.89	41.49	29.89	57.55	68.05	17.41	49.47	35.43	22.18	42.43	71.7	17.69	29.96	53.64	35.02
Kyzyl River	153.04	126.72	15.53	18.72	29.6	9.91	4.76	9.1	9.46	8.86	22.93	9.16	18.92	25.4	34.36	15.86	52.47	8.81	33.48	29.23	40.55	30.26	56.12	70.3	17	50.12	31.45	20.43	40.52	69.14	17.01	28.31	54.79	34.43
Kyzyl River	153.65	135.86	13.51	15.47	28.92	8.67	4.8	11.55	8.45	9.01	23.53	9.81	19.96	22.03	48.64	21.96	56.58	12.1	37.84	24.17	45.25	28.37	60.2	68.27	16.37	54.48	34.03	19.67	42.16	72.56	12.48	32.53	58.69	40.77
Kyzyl River	154.6	115.38	13	18.96	25.62	7.85	4.75	9.22	8.1	6.87	21.7	8.9	14.69	23.33	33.64	15.54	47.92	9.56	29.28	23.82	38.6	27.82	52.97	64.35	15.49	46.81	33.88	20.5	37.74	60.12	15.52	25.21	49.91	33.34
Kyzyl River	154.61	139.99	11.21	14.3	25.54	8.39	5.63	9.5	12.78	9.45	26.58	11.19	22.98	23.15	47.3	13.34	67.79	11.32	28.24	36.11	40.23	22.49	57.24	67.62	18.88	54.96	39.95	19.21	43.7	75.83	15.22	28.1	60.57	41.75
Kyzyl River	155.58	128.68	13.86	18.81	29.85	10.43	5.31	9.19	10.25	8.5	26.59	6.99	17.83	23.32	36.88	13.01	56.44	9.09	36.71	27.04	41.93	26.93	57.65	68.3	15.68	50.51	31.89	19.65	40.13	73	14.85	27.81	55.76	36.23
Kyzyl River	156.23	132.73	15.43	19.21	27.87	11.23	5.92	8.69	10.78	9.12	22.95	8.88	20.85	24.31	33.93	15.13	59.3	8.71	35.98	27.89	44.46	30.23	55.09	73.08	15.63	52.04	33.73	22.57	43.46	75.89	15.85	31.61	62.68	38.88
Kyzyl River	162.83	135.62	16.96	19.93	28.44	9.76	4.75	9	9.13	8.6	27.77	9.62	24.39	23.43	37.63	15.83	55.87	9.47	37.19	29.65	45.4	30.51	59.17	72.4	15.96	51.79	34.85	22.78	42.86	72.75	19.73	27.46	60.93	39.13
Kyzyl River	165.81	141.83	15.86	20.06	30.4	10.98	4.65	10.88	11.09	9.33	27.82	9.63	25.87	24.96	41.05	17.43	61.23	11	37.95	28.32	50.21	32.69	63.35	77.05	18.22	55.32	36.08	23.3	45.12	79.23	17.79	31.29	61.85	39.98
Kyzyl River	167.39	139.48	16.59	17.17	30.01	13.62	4.74	11.13	9.5	5.14	28.07	11.37	23.72	20.77	42.46	24.27	55.5	12.44	34.69	31.56	46.31	31.79	66.15	76.12	18.57	59.93	39.75	22.27	44.73	76.26	21.71	24.88	51.96	40.42
Kyzyl River	171.81	143.61	16.1	20.79	31.24	13.34	5.14	11.35	9.49	9.68	27.59	10.01	26	24.27	42.08	16.82	62.92	10.28	39.21	29.83	48.9	32.74	67.32	79.67	17.3	60.16	41.67	23.89	44.02	77.44	18.94	30.73	61.33	39.61
Kyzyl River	175.16	152.93	15.9	19.08	27.43	10.03	4.49	9.07	10.27	8.98	24.77	8.91	22.32	21.15	37.4	16.36	64.19	10.23	38.66	27.04	46.61	30.07	58.53	74.86	16.29	55.19	33.94	24.79	45.68	83.98	16.4	31.31	67.57	37.11
Kyzyl River	178.81	147.06	16.81	21.28	28.92	10.15	6.23	10.05	9.38	8.19	33.01	14.1	29.03	33.58	39.4	24.06	56.58	13.05	42.85	30.67	46.49	29.17	63.86	77.3	16.05	56.74	37.35	23.7	48.32	80.45	19.34	31.58	62.43	42.76
Kyzyl River	191.11	155.61	15.85	18.74	31.57	13.3	6.2	13	11.29	11.9	28.09	14.81	39.26	25.73	68.02	26.97	61.54	12.76	29.48	32.73	48.99	32.39	68.66	86.93	18.52	61.84	46.31	22.05	39.18	81.41	19.81	20	70.41	41.2
Karasu River	86.88	70.81	9	10.36	16.21	5.52	3.91	3.63	5.87	7	17.42	5.69	5.09	13.83	16.5	9.09	24.87	6.82	20.25	13.42	21.25	18.95	27.38	36.37	10.42	24.92	15.71	13.12	23.59	39.8	9.48	12.89	27.94	19.84
Karasu River	87.79	72.66	6.88	9.06	15.92	4.71	3.82	3.76	6.94	5.58	14.96	5.45	4.62	13	16.89	10.09	28.5	4.02	17.68	12.54	22.44	15.74	29.67	36.33	8.76	28.27	17.34	11.59	23.81	42.79	9.09	14.97	29.83	18.83
Karasu River	88.31	70.53	8.21	9.05	16.57	5.07	3.99	3.51	5.75	5.96	16.59	5.06	5.05	13.25	15.99	9.34	27.54	4.4	17.64	11.52	20.09	15.24	29.16	38.78	10.28	30.74	15.82	10.94	19.01	36.67	8.18	15.57	31.92	18.77
Karasu River	89.04	71.43	9.61	8.84	18.58	5.78	3.75	3.78	5.69	6.44	17.01	5.13	5.13	13.54	15.04	9.87	26.01	4.54	16.95	10.38	20.2	14.42	29.22	37.72	10.95	26.18	17.93	12.5	23.81	41.44	9.38	15.41	32.97	18.26
Karasu River	93.64	78.41	9.2	11.23	18.15	5.98	3.97	3.47	6.27	6.43	17.37	6.02	6.2	15.96	15.76	10.05	27.72	4.3	18.34	13.39	23.74	16.47	31.36	40.82	8.69	26.22	16.07	12.03	25.41	41.47	10.14	17.16	37.44	20.62
Karasu River	94.15	77.88	9.03	10.29	18.38	5.75	4.85	3.97	6.45	5.35	17.06	5.7	5.44	15.15	18.62	11.92	30.72	7.2	19.54	13.93	23.66	19.12	32.42	40.08	10.78	27.13	16.92	14.17	27.48	44.32	9.27	15.15	33.38	19.17
Karasu River	94.24	80.23	8.83	9.27	19.21	6.25	4.06	3.89	6.08	6.83	16.01	5.53	6.18	13.77	19.83	10.45	28.38	6.65	18.17	13.76	23.47	18.1	33.28	41.49	11.39	17.9	16.08	16.05	22.75	42.68	9.48	13.2	30.93	21.05
Karasu River	102.14	84.33	9.29	10.99	21.13	7.31	4.56	4.46	7.56	7.62	19.95	6.23	8.49	17.32	20.07	10.81	30.65	6.69	17.13	16.21	26.06	19.22	37.51	47.37	11.63	31.42	22.34	13.88	26.53	42.84	11.39	16.26	33.59	19.86
Karasu River	102.6	86.05	9.15	13	20.28	6.26	4.12	4.48	6.96	8.28	17.61	7.14	6.72	15.63	19.22	12.71	34.53	7.14	14.82	14.59	26.78	21.32	37.43	46.87	18.54	38.54	22.03	17.76	29.01	51.03	12.18	19.2	21.53	25.35
Karasu River	103.44	86.7	9.49	12.65	21.21	6.6	4.38	4.3	5.28	7.02	16.69	6.28	8.45	17.93	19.93	13.03	36.19	6.04	23.05	14.71	26.7	20.93	35.76	43.93	11.05	30.78	20.75	15.52	17.91	38.17	12.56	16.93	37.07	24.51
Karasu River	103.6	86.16	9.33	11.4	20.57	6.67	4.23	4.7	6.83	6.86	14.09	7.16	8.99	15.74	23.78	11.47	32.17	6.96	22.39	13.5	26.32	18.9	36.99	47.04	12.22	32.89	19.71	16.13	29.1	31.95	10.96	19.62	39.6	24.55
Karasu River	103.68	87.04	9.66	11.64	18.67	6.17	4.05	5.34	6.57	7.38	19.83	5.88	7.62	15.16	18.69	13.51	32.73	6.94	21.44	14.68	24.49	20.53	36.66	43.22	13.06	32.17	22	15.22	29.83	50.04	10.52	16.84	36.26	24.27
Karasu River	105.5	84.81	8.93	11.22	19.48	6.32	4.89	4.31	6.35	7.06	20.65	6.45	7.99	17.05	25.89	14.69	32.58	6.54	16.43	12.87	25.01	19.57	35.72	41.89	11.38	29.23	19.34	15.25	28.85	47.7	11.52	15.74	35.12	21.97
Karasu River	105.6	88.37	9.64	11.42	18.98	6.06	3.66	4.17	7.83	7.45	13.27	7.09	8.66	18.77	20.69	13.27	33.25	7.34	21.44	16.4	24.66	20.46	38.74	45.19	11.85	15.57	23.36	14.13	26.96	51.45	15.09	14.55	35.39	23.66
Karasu River	106.14	88.62	10.06	10.94	21.26	7.16	4.51	4.97	6.95	7.83	18.35	7.11	7.78	16.57	20.26	11.12	32.66	8.01	20.69	16.85	27.39	22.21	36.51	45.51	11.3	31.04	22.54	12.61	27.27	43.86	10.18	15.88	35.38	21.27
Karasu River	106.37	87.88	10.37	12.12	21.5	7.32	4.35	4.27	7.9	6.64	18.36	6.57	8.02	18.12	22.09	10.66	32.92	7.37	20.16	18.63	26.21	19.81	37.07	45.9	13.07	32.52	19.06	14.13	28.74	47.02	10.98	17.62	33.35	20.75
Karasu River	107.69	88.97	11.45	12.51	20.58	7.34	5.39	5.88	8.14	7.67	19.8	9.57	9.59	18.1	24.04	12.62	37.67	7.61	25.6	15.59	36.1	16.23	39.65	49.71	15.74	35.4	31.05	17.72	27.59	50.66	14.24	17.92	39.23	21.05
Karasu River	109.22	91.68	8.89	11.48	20.32	6.51	4.56	4.04	7.68	7.1	19.14	7.67	8.21	18.09	21.06	13.27	33.15	7.42	21.71	15.19	27.53	20.9	36.56	47.03	11.35	33.97	19.25	13.59	29.08	48.93	10.55	18.22	34.71	22.01
Karasu River	109.26	89.28	8.78	13.4	20.59	6.99	4.32	4.44	7.23	6.71	18.45	5.96	9.26	18.6	20.47	16.39	37	7.08	16.84	18.53	24.97	20.52	36.82	44.57	13.45	31.28	18.55	16.78	33.47	56.63	11.25	15.01	39.41	24.44
Karasu River	109.58	90.41	10.41	13.65	19.12	5.62	4.73	4.6	5.41	4.96	19.44	6.52	9.62	16.34	23.27	15.51	30.45	7.46	15.45	17.9	28.8	21.86	37.64	49.02	13.36	35.77	22.29	12.25	28.81	51.9	15.67	17.52	37.34	19.2
Karasu River	111.53	91.11	11.01	13.78	21.49	7.14	4.13	5.21	7.87	7.48	18.65	7.15	10.59	19.17	21.01	15.06	39.05	7.28	24.61	19.52	27.88	21.97	37.41	48.47	13.45	37.22	22.37	16.72	31.52	52.59	12.62	18.41	37.17	24.37
Karasu River	117.1	101.02	10.47	13.87	21.83	6.68	4.54	6.41	7.95	8.57	21.49	9.12	11.75	17.61	26.52	15.86	40.49	8.56	28.83	17.93	34.65	23.37	42.57	53.95	14.12	38.6	20.87	16.31	33.39	59.07	13.01	19.8	42.84	29.54
Karasu River	119.2	100.01	11.28	11.78	25.42	7.63	4.12	5.09	8.39	7.55	21.08	7.13	11.35	19.31	28.11	11.5	39.92	8.26	25.77	18.96	32.11	21.72	43.63	50.29	14.48	37.56	23.57	15.39	17.47	38.02	11.92	21	41.19	25.65
Karasu River	121.05	96.83	12.87	14.27	22.78	5.14	4.69	6.68	8.39	8.59	23.97	9.12	10.87	19.11	28.13	12.18	38.22	8.26	19.05	12.59	40.98	15.35	45.02	54.08	14.93	38.7	23.31	17.22	28.76	49.49	13.74	20.65	42.06	27.38
Karasu River	128.96	105.12	12.11	13.62	24.71	8.47	4.9	5.6	7.19	7.96	27.18	8.49	14.56	19.42	24.08	15.13	44.27	8.86	13.69	17.39	27.01	24.47	43.23	53.27	14.88	36.94	22.46	20.68	40.55	67.73	14.64	22.13	46.21	28.47
Toshkan River	75.97	55.41	6.21	8.22	14.4	4.27	3.72	3.25	4.71	4.26	10.71	4.03	2.89	11.89	15.62	9.44	23.76	5.07	17.05	11.89	18.94	14.16	26.82	32.01	9.52	21.53	16.28	11	17.35	31.42	9.56	9.36	22.88	17.16
Toshkan River	85.3	69.4	8.22	12.67	16.26	5.96	4.13	3.55	5.55	6.49	12.94	4.84	3.6	14.37	19.48	10.05	27.08	6.34	17.9	13.48	20.36	14.71	27.25	34.75	11.16	25.73	13.7	11.77	21.77	41.63	8.26	10.8	29.46	16.21
Toshkan River	85.77	69.7	8.53	10.03	16.14	5.29	4.14	4.11	5.37	5.63	12.07	5.13	4.7	12.68	17.94	10.83	25.88	5.35	18.18	12.9	22.94	15.78	29.08	38.08	10.67	28.39	19.04	14.12	22.45	39.83	13.14	12.48	26.08	18.34
Toshkan River	87.35	69.91	8.89	11.68	14.8	4.7	4.15	4.85	5.93	6.04	13.29	5.18	4.67	13.14	17.43	11.21	28.55	5.37	18.7	12.69	20.41	15.93	29.25	36.2	9.7	26.13	17.49	14.13	24.93	40.51	10.82	15.4	30.44	19.66
Toshkan River	90.2	74.78	8.91	11.31	16.91	5.29	3.9	4.58	4.63	3.5	11.91	5.06	5.52	13.31	17.72	13.1	25.73	5.76	20.95	12.89	23.36	15.88	30.94	38.45	11.17	27.42	17.65	14.91	22.67	42.57	13.95	10.3	24.19	20.6
Toshkan River	90.8	78.32	8.38	14.32	18.54	5.76	4.05	4.43	5.43	7.09	12.63	5.46	4.82	13.66	18.28	13.84	30.21	6.54	20.73	13.41	22.92	18.41	33.06	38.2	11.21	27.68	16.45	3.74	24.22	44.75	10.46	13.39	31.59	24.05
Toshkan River	91.85	75.96	8.47	10.69	16.63	7.83	3.96	5.28	5.48	7.04	15.12	5.3	4.42	14.83	17.75	11.49	31.98	6.28	19.64	12.7	24.39	19.03	31.74	41.36	12.11	29.98	14.6	12.7	20.95	40.75	8.55	12.93	31.1	21.66
Toshkan River	93.25	77.25	8.4	11.8	17.73	6.07	3.89	4.2	4.94	6.16	14.15	5.31	4.41	12.11	19.62	10.52	30.55	6.51	19.71	15.98	24.14	18.51	31.44	40.01	12.52	30.49	18.2	12.86	24.14	45.95	9.03	11.16	29.47	24
Toshkan River	95.14	75.72	9.66	12.28	18.28	5.93	4.31	4.96	6.36	5.63	15.38	6.58	6.27	14.14	19.08	12	25.83	6.07	18.62	14.84	25.88	17.03	32.4	42.65	10.81	28.84	19.43	15.44	25.13	40.49	11.71	14.44	27.68	20.72
Toshkan River	95.63	76.86	9.6	11.54	17.24	5.45	4.59	4.25	6.38	6.64	14.6	5.89	5.91	15.19	19.5	12.77	26.33	6.4	19.33	13.03	27.44	17.2	33.79	43.1	11.45	30.52	20.3	14.78	23.73	41.25	11.65	13.51	27.13	20.63
Toshkan River	95.66	78.26	10.41	12.45	17.28	3.63	3.9	3.58	6.08	6.67	11.75	5.08	6.22	14.23	26.43	11.5	32.82	6.29	22.71	16.85	24.62	16.6	36.42	41.07	11.78	27.86	20.11	13.81	24.14	43.23	10.1	14.66	33.44	24.48
Toshkan River	95.72	75.21	10.09	13.52	17.53	5.66	4.06	4.06	4.23	4.51	12.53	5.86	5.8	14.01	20.3	12.35	26.6	6.37	20.08	13.18	28.97	17.05	33.44	42.26	11.91	30.46	20.93	14.31	22.21	38.96	13.68	12.61	29.7	20.08
Toshkan River	95.79	82.71	8.7	10.73	18.03	4.74	3.76	5.12	4.27	5.98	14.74	5.74	6.15	14.67	18.74	13.64	28.12	5.73	20.51	15.95	23.32	14.43	34	41.62	11.83	29.61	20.25	14.5	25.21	42.77	13.03	11	29.28	22.6
Toshkan River	96.08	75.74	8	13.68	17.71	6.32	4.56	4.47	5.51	5.74	14.48	5.71	6.22	15.17	20.52	14.2	26.02	6.2	20.79	13.51	27.14	17.93	35.3	39.24	11.43	30.62	20.2	14.04	23.81	41	12.73	13.15	29.3	19.98
Toshkan River	97.15	80.05	9.63	12.94	17.79	5.57	4.5	5.42	5.86	6.72	13.73	6.35	6.85	14.41	20.08	13.08	28.49	6.18	22.17	13.39	27.94	18.61	34.27	44.11	12.09	32.6	21.06	16.08	23.74	40.68	11.95	13.9	30.17	22.01
Toshkan River	97.32	79.42	10.5	11.13	17.19	5.73	4.27	5.88	4.7	7.53	15.14	5.99	6.86	13.82	17.58	11.13	33.84	6.54	21.38	15.42	25.38	17.76	35.1	41.79	12.72	31.59	18.15	15.6	28.28	50.57	10.2	13.17	34.51	22.06
Toshkan River	97.55	79.98	9.31	11.29	16.81	5.33	3.94	4.54	6	6.66	15.81	5.83	5.73	15.45	18.32	14.24	28.56	5.88	21.3	16.15	24.22	16.48	33.97	41	10.8	28.85	19.43	13	25.66	43.88	12.82	13.5	31.38	22.45
Toshkan River	97.65	79.31	9.88	11.89	19.24	5.03	4.31	4.78	5.92	6.44	14.3	5.74	6.98	16.3	19.26	15.03	26.92	6.67	19.62	15.33	25.11	18.3	33.52	41.06	12.24	28.6	20.55	14.91	25.73	42.93	13.46	13.5	28.05	19.84
Toshkan River	97.88	80.84	8.64	10.94	17.39	5.37	5.24	4.43	6.49	6.59	16.07	5.81	6.04	14.38	20.99	13.75	30.1	6.32	22.11	14.75	26.6	17.66	33.63	43.87	11.41	31.65	20.96	13.85	25.28	43.44	13.1	12.4	29.85	25.9
Toshkan River	98.76	79.75	9.55	14.75	17.93	5.93	4.46	6.07	5.6	7.43	13.82	6.81	7.17	17.52	24.35	8.46	32	7.64	20.9	17.75	24.13	18.07	38.23	42.68	13.35	32.97	22.22	13.82	25.18	45.01	10.38	14.42	32.29	21.06
Toshkan River	98.98	80.2	9.15	14.18	17.48	4.77	4.26	4.35	5.11	6.61	14.42	5.98	6.06	15.71	18.55	9.71	31.18	6.48	20.96	14.79	24.65	16.99	34.71	41.43	11.58	30.31	17.36	13.91	21.87	47.26	9.15	12.92	35.7	21.5
Toshkan River	99.28	78.93	11.27	11.7	18.42	5.89	5.24	4.79	5.77	6.63	16.46	7.05	7.15	15.57	21.64	14.09	31.5	6.73	22.78	17.66	28.93	19.57	37.09	48.02	12.8	34.29	21.63	16.87	30	48.21	14.15	17.62	32.11	21.75
Toshkan River	100.43	81.61	8.1	11.63	18.81	5.85	4.54	3.98	4.87	4.52	15.91	6.78	6.7	15.72	20.08	13.95	27.76	6.34	21.77	14.38	25.72	15.94	34.84	44.14	13.27	31.26	20.75	15.71	26	47.05	14.46	11.42	28.77	22.78
Toshkan River	101.12	86.85	9.84	11.28	18.18	5.59	5.84	4.65	6.04	6.4	17.13	7.05	7.42	15.55	21.54	14.69	31.92	6.46	21.84	15.06	27.67	19.12	35.94	46.5	11.73	32.95	20.76	16.35	27.5	48.59	13.18	13.77	32.47	24.4
Toshkan River	101.76	84.62	10.71	11.49	18.57	5.9	5.11	4.22	5.26	5.78	14.15	5.43	7.18	16.42	21.55	14.29	30.91	6.12	22.3	15.91	27.44	17.44	36.94	45.62	11.63	31.22	20.57	13.82	26.12	44.71	13.47	12.76	32.8	23.14
Toshkan River	102.03	80.56	8.6	12.08	18.35	4.74	4.62	5.31	5.46	6.65	13.4	5.52	6.41	15.48	17.97	12.97	33.56	6.86	22.08	15.98	26.56	16.89	32.96	43.28	11.81	30.11	16.18	16.72	26.77	45.68	13.03	13.82	31.68	21.39
Toshkan River	103.12	86.44	11.17	12.98	18.92	6.44	4.27	4.82	5.8	6.11	16.38	5.95	7.65	16.3	20.6	14.85	33.45	7.12	22.82	14.1	27.7	19.79	36.48	45.98	12.83	35.27	22.56	16.81	28.45	48.89	13.34	15	31.35	25.07
Toshkan River	103.33	83.75	9.28	14.37	18.93	5.97	4.91	4.66	5.71	6.68	12.57	6.48	5.79	16.68	18.51	13.05	31.4	6.08	22.95	17.1	25.56	19.18	34.46	47.74	12.08	34.62	20.24	14.77	26.33	46.96	8.89	12.4	32.78	24.4
Toshkan River	104.06	85.93	8.52	12.37	18.3	3.93	3.37	4.4	5.61	6.87	12.91	5.03	6.85	16.4	20.19	14.23	34.74	6.79	22.75	16.92	29.38	20.12	39.04	44.31	12.19	33.08	17.13	14.67	31.19	51.87	13	17.61	33.61	25.42
Toshkan River	104.91	85.32	11.32	14.08	18.82	6.43	4.74	4.75	5.95	5.82	14.01	6.29	9.22	16.33	22.06	14.22	29.7	6.75	22.95	18.3	28.21	18.78	36.65	45.2	13.71	31.75	22.77	17.94	28.22	46.04	14.95	15.52	32.33	21.85
Toshkan River	104.93	85.82	8.73	13.78	18.94	6.33	4.21	5.4	4.97	7.2	13.28	5.74	6.87	14.64	19.98	13.34	34.71	7.2	23.39	14.24	25.22	18.4	34.07	45.56	11.77	31.38	18.73	16.13	29.96	48.66	9.3	13.62	34.93	21.49
Toshkan River	105.01	85.25	9.03	14.57	18.8	6.16	4.89	5.08	6.47	6.97	13.88	5.56	5.58	16.8	20.92	12.57	31.96	6.51	21.52	15.03	25.75	20.45	37.43	46.48	13.16	33.4	19.79	14.37	26.18	48.68	10.72	15.03	31.73	25.33
Toshkan River	105.13	83.71	10.76	14.25	18.95	6.61	4.1	5.04	6.36	6.43	13.98	5.66	8.13	16.52	21.23	13.61	33.72	6.66	22.45	13.93	26.01	18.54	35.63	45.13	12.03	32.31	20.07	16.61	27.16	47.08	12.09	15.27	30.19	24.2
Toshkan River	105.51	86.01	8.78	13.11	18.31	5.88	4.22	4.72	5.1	7.51	15.7	4.86	6.5	15.52	21.03	15.35	36.53	6.54	25.5	12.36	24.63	18.54	34.84	43.06	11.66	32.1	16.73	14.67	29.08	51	11.37	14.32	35.74	23.65
Toshkan River	105.63	85.08	11.33	11.93	18.61	5.94	4.52	4.84	5.88	6.18	14.69	5.41	7.42	12.87	23.42	10.91	33.46	6.72	20.89	15.08	25.71	18.53	38.47	44.65	13.06	34.12	23.34	14.93	27.04	43.97	11.84	17.27	34.39	20.99
Toshkan River	105.97	83.89	11.76	11.32	19.04	6.57	4.47	4.83	6.01	6.77	15.73	6.08	7.67	16.23	19.17	15.96	33.55	6.68	22.82	15.52	26.54	19.06	34.76	45.51	11.8	31.51	19.7	14.2	26.89	49.04	12.04	15.18	33.67	23.53
Toshkan River	107.29	86.11	10.44	13.05	18.19	5.62	4.68	4.51	5.86	6.15	14.18	5.87	7.91	14.65	18.99	13.8	35.54	6.11	22.82	16.54	27.77	18.14	35.16	46.18	11.66	33.35	21.03	15.08	30.84	48.88	11.34	15.54	32.94	22.89
Toshkan River	107.51	84.44	10.71	12.73	19.51	6.99	3.97	5.55	7.13	5.81	17.47	6.13	8.5	16.72	22.04	16.73	32.42	6.13	22.47	15.13	30.24	19.77	37.8	47.85	12.37	33.4	20.24	16.95	28.16	46.74	13.36	14.83	31.21	25.88
Toshkan River	108.07	91.94	10.4	12.91	17.97	6.02	3.9	4.55	6.26	6.01	13.5	6.17	8.97	16.55	21.4	13.28	30.75	7.04	23.03	17.14	28.9	19.56	36.58	46.74	13.11	32.78	21.4	16.15	27.58	46.64	15.17	15.45	31.7	20.54
Toshkan River	108.16	86.9	10.45	11.17	19.95	5.51	4.43	4.83	5.58	6.42	14.16	6.02	8.2	14.57	23.69	10.95	33.38	6.06	20.79	14.71	26.29	17.52	39.98	47.21	10.37	33.24	24.97	13.26	27.75	44.68	11.92	17.7	32.75	22.2
Toshkan River	108.17	87.1	11	12.29	19.88	6.69	4.51	5.37	5.64	7.08	13.44	6.22	7.98	16.5	21.79	10.27	30.89	7.27	23.17	16.1	27.64	20	37.28	44.94	13.89	32.23	20.85	16.14	25.79	45.88	14.2	15.11	32.9	22.8
Toshkan River	108.78	88.52	10.94	11.22	18.76	4.02	2.86	5.93	7.35	6.89	15.07	5.79	8.13	16.19	26.6	12.27	37.32	6.28	26.25	17.13	27.1	20.16	40.59	46.54	12.32	33.37	24.55	15.43	27.6	48.66	12.59	18.38	36.77	27.38
Toshkan River	109.81	88.4	12.36	13.64	19.36	6.54	4.33	5.94	6.1	7.05	15.74	5.47	8.88	15.97	22.17	14.72	36.19	7.68	24.98	16.9	27.54	19.73	37.8	47.43	12.53	34.64	22.22	18.22	30.86	52.93	13.15	16.72	36.87	25.94
Toshkan River	110.45	91.83	12.13	14.2	18.71	6.48	4.89	4.63	6.55	6.37	13.16	6.76	9.4	17.12	26.4	9.99	38.48	7.32	23.25	17.31	28.57	20.61	43.81	50.63	14.05	34.3	24.45	16.65	29.87	49.82	10.56	10.6	38.82	21.74
Toshkan River	110.66	89.6	9.73	13.17	20.13	6.58	5.38	5.61	6.76	6.81	15.6	6.87	8.54	15.97	21.74	15.37	31.16	7.4	24.33	16.68	29.49	20.28	38	47.31	11.78	34.34	21.03	15.92	29.68	49.43	14.44	15.4	33.75	24.34
Toshkan River	110.68	89.42	11.68	13.47	19.3	4.77	3.7	5.08	7.66	7.96	14.2	5.28	9.74	16.76	27.9	12.04	35.83	6.52	24.7	15.22	30.4	20.49	45.04	48.97	13.57	36.46	25.06	15.21	28.09	46.83	13.05	18.84	38.1	23.4
Toshkan River	110.73	91.4	11.69	15.02	20.91	6.41	4.7	6.5	8.34	5.93	17.16	7.16	9.44	18.33	22.72	16.46	29.38	7.53	23.76	17.57	27.35	22.54	38.79	49.67	13.3	34.03	21.47	16.69	29.82	49.84	15.75	13.32	33.39	24.03
Toshkan River	111.11	91.41	9.81	11.35	20.99	7.07	5.1	4.14	6.4	6.32	18.06	6.97	8.92	17.09	22.71	15.83	32.57	6.46	27.07	18.46	30.91	19.94	39.28	49.85	12.02	35.7	24.48	16.19	27.72	50.01	15.07	15.07	34.21	29.37
Toshkan River	111.36	89.37	10.07	12.74	19.41	7.76	4.21	5.17	6.26	7.29	15.84	5.52	6.05	16.78	20.83	14.36	37.76	6.56	26.74	15.8	26.78	20.88	35.82	48.39	12.48	32.87	18.88	15.19	25.48	52.56	9.68	15.75	36.72	24.45
Toshkan River	111.47	90.37	9.34	14.53	20.64	5.06	3.02	5.3	6.75	5.7	13.26	5.69	8.43	14.11	23.84	13.76	38.74	6.42	28.23	27.16	28.92	20.61	39.21	46.27	12.11	34.11	20.26	18.82	30.88	58.33	13.23	18.47	39.86	29.82
Toshkan River	112.02	89.11	10.09	13.93	19.03	7.36	4.47	5.75	5.69	5.65	14.95	6.37	8.78	17.36	22.8	13.69	35.69	6.8	22.18	16.39	29.38	19.62	37.81	47.7	12.75	33.96	23.4	17.43	31.63	51.23	12.2	16.07	34.01	24.04
Toshkan River	112.28	91.09	12.1	13.57	20.1	2.99	4.19	4.65	8.67	8.04	17.03	5.97	9.55	16.91	29.15	11.95	38.14	7.3	21.91	17.23	26.14	23.54	42.68	50.06	13.53	32.57	23.29	16.66	29.21	46.65	13.19	16.9	31.58	21.92
Toshkan River	113.69	91.47	11.19	13.68	21.14	6.3	5.25	5.46	7.53	7.1	17.36	6.38	8.76	17.28	23.51	12.89	31.48	7.14	24.4	18.16	29.19	20.17	40.37	48.89	13.57	33.97	23.93	16.52	27.31	48.2	14.76	16.43	37.86	24.65
Toshkan River	113.77	96.32	11.14	15.52	21.79	6.35	5.07	6.38	7.44	5.71	18.11	5.94	8.19	17.41	21.18	16.62	34.54	6.87	23.49	16.66	30.4	19.97	38.57	49.84	13.88	35.07	21.84	17.62	30.45	52.26	13.47	15.37	36.9	27.66
Toshkan River	114.63	94.12	11.64	15.2	21.38	6.26	4.39	6.79	7.16	6	21.86	5.59	9.53	18.06	20.1	16.45	33.65	7.81	24.86	17.51	29.12	19.54	37.07	49.63	13.85	35.25	21.11	19.75	31.89	54.13	13.4	17.94	38.73	24.29
Toshkan River	115.16	94.95	12.37	15	20.49	5.31	4.98	6.1	7.5	6.1	18.92	3.09	9.9	16.74	22.77	17.53	28.24	6.6	24.05	18.37	31.9	18.66	37.55	48.8	13.38	36.16	20.81	18.15	30.73	49.7	13.82	16.09	35.68	22.93
Toshkan River	115.71	93.88	12.79	15.87	20.92	6.22	4.47	6.68	7.93	5.47	20.89	3.01	9.76	17.36	24.2	11.36	31.2	6.64	22.29	16.64	30.46	20.21	42.16	49.92	12.93	34.02	24.15	15.15	27.8	45.18	13.06	17.12	34.24	22.93
Toshkan River	116.81	99.58	10.97	15.22	20.45	5.41	4.24	7.34	7.61	5.3	19.57	5.93	10.62	16.67	22.14	16.98	35.56	8.3	23.6	18.58	30.4	20.37	39.53	50.16	13.62	34.99	21.24	18.57	33.15	53.36	12.19	17.86	36.48	24.32
Toshkan River	117	98.98	13.02	15.79	22.09	5.06	4.41	6.51	6.78	6.33	20.09	6.52	10.39	17.03	25.94	17.65	29.54	6.92	26.21	18.91	30.47	19.02	42.42	52.21	13.65	35.01	24.25	17.34	31.25	53.33	13.42	18.2	38.82	26.09
Toshkan River	117.15	97.51	12.55	15.89	21.94	7.13	4.45	7.83	8.12	5.91	20.66	5.15	11.31	16.87	27.17	13.43	34.68	8.02	23.04	18.32	31.17	21.45	43.6	52.45	14.51	32.74	26.61	15.73	28.79	50.59	12.39	19.31	37.2	23.67
Toshkan River	117.91	97.22	10.4	16.23	21.7	7.77	4.83	5.46	5.71	7.82	14.46	6.53	10.29	19.9	21.73	13.07	36.72	7.21	27.95	16.53	31.01	20.2	41.25	51.32	13.5	36.9	20.72	15.87	29.02	54.85	11.59	16.12	40.15	25.56
Toshkan River	119.2	97.32	13.41	16.31	22.59	6.55	4.96	7.91	8.67	6.47	21.98	6.7	12.69	19.52	25.83	13.7	33.62	7.36	23.6	17.09	31.21	22.6	44.43	53.76	15.6	40.51	27.27	18.24	32.6	50.08	12.69	19.5	36.24	22.4
Toshkan River	121.1	100.78	14.18	14.9	22.53	6.84	3.95	7.78	7.74	6.11	21.27	6.67	11.91	19.31	27.86	13.2	34.27	7.4	23.07	21.41	32.88	22.28	44.52	53.7	15.09	36.08	25.75	16.25	30.7	48.82	16.14	20.04	36.3	22.02
Toshkan River	122.3	101.74	11.89	15.18	21.91	6.95	4.81	6.21	7.29	4.75	25.33	6.67	11.67	18.33	23.49	12.58	32.13	7.66	22.8	18.26	32.11	21.34	40.63	54.55	14.88	38.72	23.65	20.18	34.58	55.13	15.44	19.35	38.08	26.88
Toshkan River	124.06	102.74	11.79	15.68	22.84	6.74	3.3	5.14	8.02	7.54	16.1	6.61	12.4	21.22	25.1	15.36	44.54	10.43	30.81	18.42	30.29	23.97	43.14	53.47	14.94	35.79	24.03	20.5	32.91	60.98	14.99	16.06	46.4	32.91
Toshkan River	128.62	105.83	12.68	11.53	22.08	4.79	3.87	5.03	7.85	7.94	22.36	6.33	13.02	20.92	31.84	12.76	43.53	8.79	26.53	21.81	28.1	26.77	48.56	53.17	13.96	31.93	25.67	20.73	29.44	58.02	14.48	20.18	46.57	30.08
Toshkan River	131.27	111.73	12.37	14.69	24.98	5.1	3.69	6	9.19	8.37	18.38	6.59	15.06	22.46	35.05	13.45	46.48	10.4	30.55	22.2	30.01	25.46	51.76	58.37	15.95	41.31	29.87	20.02	32.4	61.08	14.57	22.43	47.48	26.51
Toshkan River	136.41	115.07	16.45	20.11	25.01	8.14	5.08	8.7	8.53	8.25	22.16	8.42	21.63	20.9	32.69	16.44	40.32	8.85	27.99	21.68	35.29	24.77	53.21	59.09	17.25	43.58	31.52	20.27	31.28	58.14	19.75	21.92	43.2	26.81
Toshkan River	138.8	111.66	14.99	18.26	24.66	7.4	4.96	9.24	8.48	6.76	25.26	9.28	15.97	21.53	29.98	12.1	41.35	8.88	31.12	20.41	35.37	25.78	49.89	59.22	17.37	42.66	31.64	18.6	35.33	58.28	15.27	23.07	44.7	29.37
Toshkan River	140.96	116.45	16.87	19.44	25.24	8.77	5.3	5.72	8.92	8.62	18.47	8.25	19.71	19.36	37.48	18.79	46.14	10.25	29.7	22.29	38.36	24.24	54.46	64.69	17.73	48.04	35.59	17.09	35.42	61.08	15.65	20.97	44.31	29.62
Toshkan River	141.28	117.86	13.73	20.1	25.56	9.76	4.94	6.24	7.91	9.14	19.9	7.05	18.22	19.82	33.94	18.99	50.67	11.42	33.28	22.08	36.2	24.78	49.45	62.06	16.32	46.97	30.55	21.93	35.34	68.52	15.11	18.91	45.25	31.53
Toshkan River	148.21	120.87	15.99	18.05	27.8	9.63	5.31	8.25	9.07	9.32	21.52	7.42	21.57	23.48	33.32	14.8	48.75	9.62	32.85	22.77	41.12	28.81	54.87	66.7	17.53	47.27	34.43	21.13	40.46	63.06	16.34	26.59	48.65	29.04
Kizil River	44.69	40.52	4.73	6.86	11	2.72	2.79	2.45	3.02	2.52	6.58	2.73	1.1	9.28	11.2	6.07	15.87	3.31	9.84	9.03	11.53	11.19	20.13	23.66	5.59	17.18	11.29	7.41	11.77	20.59	5.28	8.4	16.62	9.89
Kizil River	46.08	42.5	5.33	7.4	11.14	3.12	2.99	3.27	2.87	2.02	7.11	2.69	1.1	9.43	10.89	5.29	15.56	3.42	10.66	7.37	12.99	11.64	18.07	24.48	6.6	17.4	11.19	6.45	14.48	23.93	5.45	8.2	17.32	11.4
Kizil River	49.05	44.5	5.46	7.06	11.76	3.34	3.31	2.37	4.47	3.65	6.73	3.66	1.2	10.04	12.65	6.09	16.26	3.84	10.55	8.78	12.3	11.5	21.58	24.4	7.07	19.04	11.05	7.56	11.48	22.62	5.09	9.47	17.65	11.81
Kizil River	52.6	44.75	4.76	6.95	11.29	3.09	3.41	3.05	3.01	3.11	6.93	3.51	1.2	8.6	11.89	5.64	17.61	3.36	11.22	7.63	13.48	11.01	25.3	24.93	7.1	18.82	9.71	7.65	13.65	21.76	7.01	8.77	18.41	12.13
Kizil River	53.05	45.83	4.97	6.08	11.2	3.02	3.05	2.27	4.89	5.39	10.96	5.28	1.34	8.15	11.51	5.63	16.18	3.5	11.65	7.27	14.17	6.88	20.67	23.28	8.76	17.08	11.43	5.62	14.77	24.2	5.83	9.87	16.09	10.71
Kizil River	53.75	49.23	5.89	8.42	13.07	3.11	3.34	2.53	2.63	2.92	7.92	3.88	1.7	10.79	14.37	6.03	18.73	3.91	11.5	10.25	13.82	12.01	23.66	26.89	7.55	19.4	13.94	8.32	13.63	23.99	6.14	11.39	17.42	13.26
Kizil River	55.03	46.9	5.72	7.18	12.41	3.55	3.31	3.4	3.47	2.48	6.83	3.84	1.6	10.85	13.35	8.31	18.33	4.27	10.93	9.36	14.41	12.08	21.45	26.1	7.15	18.62	10.6	7.64	14.98	23.78	6.03	9.83	16.48	11.65
Kizil River	55.28	46.89	5.03	7.7	12.17	3.65	3.47	3.54	4.09	3.05	8.04	3.27	1.2	8.99	13.37	7.13	17.11	3.67	11.18	9.37	11.09	13.55	22.5	26.41	7.26	19.23	11.79	6.99	14.49	25.97	5.95	9.54	17.54	12.11
Kizil River	55.6	46.42	5.84	7.98	12.66	3.23	2.5	3.68	3.29	3.59	7.06	3.79	1.79	7.72	13.64	6.02	15.74	4.17	10.74	7.34	14.08	12.2	22.04	25.8	7.31	19.15	12.45	8.27	15.33	24.65	6.69	10.38	17.97	13.31
Kizil River	55.89	45.35	5.26	7.31	10.91	2.35	2.44	2.52	3.54	4.42	11.39	2.57	1.87	8	11.46	5.2	17.31	2.07	9.87	7.94	11.21	12.77	20.45	22.25	11.31	14.21	11.04	5.57	14.79	23.25	4.37	8.99	18.4	8.16
Kizil River	59.43	48.3	4.6	6.81	12.4	3.52	3.48	2.71	3.95	3.54	13.01	4.13	1.45	7.47	13.44	5.49	21.09	3.31	11.11	9.54	12.26	12.6	22.37	30.23	8.06	20.16	12.75	8.05	14.57	25.55	5.71	13.29	20.35	11.5
Kizil River	59.46	47.97	5.81	6.37	11.58	3.66	3.29	2.93	4.11	3.57	8.06	3.29	1.4	10.04	12.46	7.1	16.99	3.86	11.4	9.29	14.92	11.74	22.28	26.99	6.65	21.49	12.34	8.17	16.22	27.55	6.69	10.07	19.21	13.58
Kizil River	60.07	48.9	4.84	5.97	11.65	3.69	3.14	2.46	4.18	4.67	11.52	4.58	1.4	10.11	13.14	5.89	17.23	3.13	10.71	7.76	10.87	12.36	21.29	25.21	6.96	18.63	12.3	6.77	14.69	24.31	6.74	12.41	18.84	10.07
Kizil River	60.14	50.8	6.56	6.32	11.46	3.83	3.56	2.03	4.19	4.85	12.11	3.79	1.4	9.3	14.07	6.42	17.4	2.33	11.5	6.81	13.63	9.48	22.94	27.2	6.78	18.86	13.67	8.49	16.85	26.59	6.04	7.53	19.38	9.91
Kizil River	60.68	49.09	6.02	8.64	11.99	3	3.27	4.72	4.56	3.44	7.87	4.67	1.6	10.46	12.39	7.26	19.51	4.54	13.16	12.06	15.7	12.67	23.1	24.36	8.19	18.66	12.27	8.48	15.43	27.29	8.94	9.19	19.72	14.66
Kizil River	62.12	53.22	4.59	7.06	13.47	4.6	2.63	3.16	4.77	4.01	10.38	3.51	1.87	10.62	12.91	6.93	20.27	3.63	12.18	7.8	13.96	12.53	24.65	29.4	8.08	20.93	15.67	9.92	19.6	28.71	5.82	10.22	19.27	12.05
Kizil River	62.52	51.22	5.14	5.91	11.33	4.1	3.89	2.48	4.96	4.65	11.83	3.41	1.6	9.56	15.57	5.91	19.88	4.44	12.64	9.52	14.15	11.41	23.6	29.98	8.43	19.13	13.87	8.52	15.06	28.53	7.02	9.74	21.84	13.01
Kizil River	64.82	50.76	4.84	5.91	13.14	3.55	2.96	3.26	4.78	4.67	12.2	5.02	1.78	10.03	13.47	6.25	21.65	4.02	12.62	6.82	13.84	12.27	22.69	28.41	8.72	21.5	13	7.09	16.37	28.74	6.24	9.63	22.39	11.88
Kizil River	64.84	52.29	5.42	8.77	11.65	3.79	3.58	4.56	3.66	3.82	12.23	4.8	1.8	9.9	15.09	6.37	21.69	5.23	14.28	14.91	11.25	12.49	23.84	22.92	7.87	19.77	15.63	8.49	16.44	26.51	8.01	9.89	22.66	16.82
Kizil River	65.77	54.19	5.73	6.9	13.37	3.68	3.6	3.31	4.64	4.14	13.2	4.5	2.11	10.75	14.27	6.6	18.94	3.22	10.87	8.8	14.93	10.57	25.24	29.53	6.83	19.98	13.01	9.19	17.05	27.84	7.81	5.79	19.6	12.82
Kizil River	66.59	52.91	5.74	8.85	13.45	3.53	5.58	2.96	4.69	3.54	11.06	3.91	2	11.17	14.85	6.44	19.95	4.34	12.96	10.21	16.85	13.43	25.18	29.09	7.83	22.67	14.29	10.47	17.47	27.22	6.16	10.42	20.42	13.34
Kizil River	68.35	55.06	4.05	4.91	12.81	2.52	1.41	2.31	5.17	5.08	11.31	5.91	2.67	11.82	14.52	7.12	22.8	3.81	11.22	10.31	14.4	14.39	26.04	31.31	8.08	29.12	16.14	8.8	18.75	31.96	5.77	9.79	23.49	12.91
Kizil River	68.94	57.97	6.77	8.7	13.98	3.97	3.49	2.96	5.4	5.14	13.97	4.48	2.59	11.65	16.1	7.03	20.47	2.93	15.29	11.57	16.55	13.04	25.02	27.35	7.96	23.96	12.28	9.85	18.64	31.85	6.73	7.58	21.03	17.4
Kizil River	69.51	52.54	5.78	8.68	13.84	4.17	3.69	4.27	4	3.08	11.53	3.93	2.2	12.12	15.54	5.99	19.46	4.42	12.13	10.83	16.39	13.11	24.69	29.6	6.94	21.51	11.57	9.32	16.59	24.61	7.09	12.22	19.87	11.53
Kizil River	70.05	59.87	5.62	7.41	13.69	4.82	3.06	3.5	5.05	3.83	12.58	4.01	2.65	10.02	17.38	5.96	23.74	3.87	14.31	9.48	18.36	13.02	28.62	32.42	8.49	24.17	13.31	7.12	17.99	32.33	6.53	11.48	23.81	16.22
Kizil River	72.68	56.84	6.44	9.14	13.83	4.38	3.95	3.87	4	3.87	11.96	4.35	2.6	11.06	14.08	8.43	23.22	4.25	14.6	12.04	14.81	13.39	26.18	28.93	10	24.14	14.86	10.57	20.04	33.41	7.22	12.74	25.23	17.76
Kizil River	73.58	60.34	6.92	9.03	13.77	3.88	3.68	4.35	5.35	3.55	9.37	5.71	2.7	10.11	16.66	7.26	25.03	5.45	15.78	15.81	16.44	14.61	28.14	28.19	9.02	23.62	16.18	10.87	18.61	30.38	9.19	12.77	24.99	17.38
Kizil River	74.32	57.9	8.49	9.36	13.69	4.07	3.59	4.21	4.75	3.05	9.65	4.86	2.7	12.88	15.63	6.32	26.43	4.44	15.11	12.42	17.6	14.46	27.54	33.28	10.05	25.21	15.71	10.65	18.4	29.72	8.34	13.16	23.01	14.71
Kizil River	78.1	64.38	7.3	10.09	14.16	3.88	3.5	4.08	5.07	3.79	11.54	4.31	3.3	13.09	16.7	7.86	23.06	4.45	14.42	12.4	19.85	13.91	28.88	32.93	9.23	24.38	15.88	10.75	19.96	31.33	9.19	12.58	23.78	15.28
Kizil River	78.35	60.17	7.96	10.17	15.34	4.18	3.2	4.55	4.96	3.49	11.96	4.24	3.5	13.56	15.47	6.89	23.45	5.02	15.02	11.37	20.59	15.75	26.18	34.57	7.64	23.51	16.17	10.55	19.04	30.03	8.38	13.37	24.86	14.05
Kizil River	80.66	65.99	6.76	7.61	15.63	4.11	3.54	3.58	3.52	5.12	13.58	4.48	3.23	8.75	18.44	7.38	23.62	5.33	15.89	12.14	19.2	14.78	30.8	33.28	8.77	24.85	16.24	9.07	20.48	33.23	6.97	9.58	23.94	15.27
